# Supplementary material for: Redetermination of (E)-3-(anthracen-9-yl)-1-(2-hy­droxy­phen­yl)prop-2-en-1-one
Source: Acta Crystallogr Sect E Struct Rep Online. 2011 Sep 3;67(Pt 10):o2554–5. doi: 10.1107/S1600536811034994 (PMC3201364; doi:10.1107/S1600536811034994)
Supplement: Supplementary file 1 [file e-67-o2554-sup1.cif]

##############################################################################
#                                                                            #
# This CIF contains the data in a paper accepted for publication in          #
# Acta Crystallographica Section E. It conforms to the requirements of       #
# Notes for Authors for Acta Crystallographica Section E, and has been       #
# peer reviewed under the auspices of the IUCr Commission on Journals.       #
#                                                                            #
# Full details of the Crystallographic Information File format               #
# are given in the paper "The Crystallographic Information File (CIF):       #
# a New Standard Archive File for Crystallography" by S. R. Hall, F. H.      #
# Allen and I. D. Brown [Acta Cryst. (1991), A47, 655-685].                  #
#                                                                            #
# The current version of the core CIF dictionary is obtainable from          #
# ftp://ftp.iucr.org/pub/cif_core.dic.                                       #
#                                                                            #
# Software is freely available for graphical display of the structure(s)     #
# in this CIF. For information consult the CIF software page                 #
# http://www.iucr.org/resources/cif/software.                                #
#                                                                            #
# This file may be used for bona fide research purposes within the           #
# scientific community so long as proper attribution is given to the journal # 
# article from which it was obtained.                                        #
#                                                                            #
##############################################################################
data_global
_audit_creation_method     'form.cif (version 2.0)'
_journal_data_validation_number     ?
_journal_date_recd_electronic     2011-07-04
_journal_date_accepted     2011-08-26
_journal_name_full     'Acta Crystallographica, Section E'
_journal_year     2011
_journal_volume     67
_journal_issue     10
_journal_page_first     o2554
_journal_page_last     o2555
_journal_paper_category     QO
_journal_coeditor_code     HB5945
_publ_contact_author_name     'Assoc.Prof. Dr. Suchada Chantrapromma'
_publ_contact_author_address
;
      Department of Chemistry
      Faculty of Science
      Prince of Songkla University
      Hat-Yai, Songkhla 90112
      THAILAND
;
_publ_contact_author_email     'suchada.c@psu.ac.th'
_publ_contact_author_fax     '66 74 212918'
_publ_contact_author_phone     '66 74 288447'
_publ_section_title
;
Redetermination of
(<i>E</i>)-3-(anthracen-9-yl)-1-(2-hydroxyphenyl)prop-2-en-1-one
;
_publ_section_title_footnote
;
This paper is dedicated to Her Royal Highness Princess Chulabhorn Walailak of
Thailand for her contributions to science on the occasion of her 54th
birthday, which fell on July 4th, 2011.
;
loop_
    _publ_author_name
    _publ_author_footnote
    _publ_author_address
    'Suchada Chantrapromma'
;
      Thomson Reuters ResearcherID: A-5085-2009.
;
;     Crystal Materials Research Unit
      Department of Chemistry
      Faculty of Science
      Prince of Songkla University
      Hat-Yai, Songkhla 90112
      Thailand
;
    'Thawanrat Kobkeatthawin' ?
;     Crystal Materials Research Unit
      Department of Chemistry
      Faculty of Science
      Prince of Songkla University
      Hat-Yai, Songkhla 90112
      Thailand
;
    'Kullapa Chanawanno' ?
;     Crystal Materials Research Unit
      Department of Chemistry
      Faculty of Science
      Prince of Songkla University
      Hat-Yai, Songkhla 90112
      Thailand
;
    'Jaruwan Joothamongkhon' ?
;     Crystal Materials Research Unit
      Department of Chemistry
      Faculty of Science
      Prince of Songkla University
      Hat-Yai, Songkhla 90112
      Thailand
;
    'Hoong-Kun Fun'
;
      Additional correspondence author, e-mail: hkfun@usm.my.
      Thomson Reuters ResearcherID: A-3561-2009.
;
;     X-ray Crystallography Unit
      School of Physics
      Universiti Sains Malaysia
      11800 USM, Penang
      Malaysia
;
data_I
_audit_creation_method     SHELXL-97
_chemical_name_systematic
;
(<i>E</i>)-3-(anthracen-9-yl)-1-(2-hydroxyphenyl)prop-2-en-1-one
;
_chemical_name_common
;
;
_chemical_formula_moiety     'C23 H16 O2'
_chemical_formula_sum     'C23 H16 O2'
_chemical_formula_iupac     'C23 H16 O2'
_chemical_formula_weight     324.36
_chemical_melting_point     ?
_chemical_melting_point_gt     431
_chemical_melting_point_lt     432
_symmetry_cell_setting     monoclinic
_symmetry_space_group_name_H-M     'P 21/c'
_symmetry_space_group_name_Hall     '-P 2ybc'
loop_
    _symmetry_equiv_pos_as_xyz
    'x, y, z'
    '-x, y+1/2, -z+1/2'
    '-x, -y, -z'
    'x, -y-1/2, z-1/2'
_cell_length_a     14.0843(2)
_cell_length_b     13.7224(2)
_cell_length_c     16.9615(3)
_cell_angle_alpha     90.00
_cell_angle_beta     101.4110(10)
_cell_angle_gamma     90.00
_cell_volume     3213.36(9)
_cell_formula_units_Z     8
_cell_measurement_reflns_used     9368
_cell_measurement_theta_min     1.92
_cell_measurement_theta_max     30.00
_cell_measurement_temperature     100
_exptl_crystal_description     Block
_exptl_crystal_colour     Yellow
_exptl_crystal_size_max     0.50
_exptl_crystal_size_mid     0.39
_exptl_crystal_size_min     0.37
_exptl_crystal_density_diffrn     1.341
_exptl_crystal_density_meas     ?
_exptl_crystal_density_method     'not measured'
_exptl_crystal_F_000     1360
_exptl_absorpt_coefficient_mu     0.085
_exptl_absorpt_correction_type     multi-scan
_exptl_absorpt_process_details     '(SADABS; Bruker, 2005)'
_exptl_absorpt_correction_T_min     0.9587
_exptl_absorpt_correction_T_max     0.9692
_exptl_special_details
;
The crystal was placed in the cold stream of an Oxford Cryosystems Cobra
open-flow nitrogen cryostat (Cosier & Glazer, 1986) operating at 120.0(1) K.
;
_diffrn_ambient_temperature     100
_diffrn_radiation_type     'MoK\a'
_diffrn_radiation_wavelength     0.71073
_diffrn_radiation_source     'sealed tube'
_diffrn_radiation_monochromator     'graphite'
_diffrn_measurement_device_type     'Bruker APEXII CCD'
_diffrn_measurement_method     '\f and \w'
_diffrn_detector_area_resol_mean     ?
_diffrn_reflns_number     40230
_diffrn_reflns_av_R_equivalents     0.0320
_diffrn_reflns_av_sigmaI/netI     0.0266
_diffrn_reflns_theta_min     1.92
_diffrn_reflns_theta_max     30.00
_diffrn_reflns_theta_full     30.00
_diffrn_measured_fraction_theta_max     0.999
_diffrn_measured_fraction_theta_full     0.999
_diffrn_reflns_limit_h_min     -19
_diffrn_reflns_limit_h_max     19
_diffrn_reflns_limit_k_min     -17
_diffrn_reflns_limit_k_max     19
_diffrn_reflns_limit_l_min     -23
_diffrn_reflns_limit_l_max     23
_diffrn_standards_number     0
_diffrn_standards_interval_count     ?
_diffrn_standards_interval_time     ?
_diffrn_standards_decay_%     ?
_refine_special_details
;
Refinement of <i>F</i>^2^ against ALL reflections. The weighted <i>R</i>-factor
<i>wR</i> and goodness of fit <i>S</i> are based on <i>F</i>^2^, conventional
<i>R</i>-factors <i>R</i> are based on <i>F</i>, with <i>F</i> set to zero for
negative <i>F</i>^2^. The threshold expression of <i>F</i>^2^ >
\s(<i>F</i>^2^) is used only for calculating <i>R</i>-factors(gt) <i>etc</i>.
and is not relevant to the choice of reflections for refinement.
<i>R</i>-factors based on <i>F</i>^2^ are statistically about twice as large
as those based on <i>F</i>, and <i>R</i>- factors based on ALL data will be
even larger.
;
_reflns_number_total     9368
_reflns_number_gt     7868
_reflns_threshold_expression     I>2\s(I)
_refine_ls_structure_factor_coef     Fsqd
_refine_ls_matrix_type     full
_refine_ls_R_factor_all     0.0556
_refine_ls_R_factor_gt     0.0462
_refine_ls_wR_factor_gt     0.1222
_refine_ls_wR_factor_ref     0.1321
_refine_ls_goodness_of_fit_ref     1.015
_refine_ls_restrained_S_all     1.015
_refine_ls_number_reflns     9368
_refine_ls_number_parameters     459
_refine_ls_number_restraints     0
_refine_ls_hydrogen_treatment     mixed
_refine_ls_weighting_scheme     calc
_refine_ls_weighting_details
         'calc w=1/[\s^2^(Fo^2^)+(0.0739P)^2^+1.1250P] where P=(Fo^2^+2Fc^2^)/3'
_atom_sites_solution_hydrogens     geom
_atom_sites_solution_primary     direct
_atom_sites_solution_secondary     difmap
_refine_ls_shift/su_max     0.001
_refine_ls_shift/su_mean     0.001
_refine_diff_density_max     0.542
_refine_diff_density_min     -0.211
_refine_ls_extinction_method     none
_refine_ls_extinction_coef     ?
loop_
    _atom_type_symbol
    _atom_type_description
    _atom_type_scat_dispersion_real
    _atom_type_scat_dispersion_imag
    _atom_type_scat_source
    'C' 'C' 0.0033 0.0016
                         'International Tables Vol C Tables 4.2.6.8 and 6.1.1.4'
    'H' 'H' 0.0000 0.0000
                         'International Tables Vol C Tables 4.2.6.8 and 6.1.1.4'
    'O' 'O' 0.0106 0.0060
                         'International Tables Vol C Tables 4.2.6.8 and 6.1.1.4'
_computing_data_collection     'APEX2 (Bruker, 2005)'
_computing_cell_refinement     'SAINT (Bruker, 2005)'
_computing_data_reduction     'SAINT (Bruker, 2005)'
_computing_structure_solution     'SHELXTL (Sheldrick, 2008)'
_computing_structure_refinement     'SHELXTL (Sheldrick, 2008)'
_computing_molecular_graphics     'SHELXTL (Sheldrick, 2008)'
_computing_publication_material
;
SHELXTL (Sheldrick, 2008) and PLATON (Spek, 2009)
;
loop_
    _atom_site_type_symbol
    _atom_site_label
    _atom_site_fract_x
    _atom_site_fract_y
    _atom_site_fract_z
    _atom_site_U_iso_or_equiv
    _atom_site_adp_type
    _atom_site_calc_flag
    _atom_site_refinement_flags
    _atom_site_occupancy
    _atom_site_symmetry_multiplicity
    _atom_site_disorder_assembly
    _atom_site_disorder_group
    O O1A 0.23244(6) 0.20731(6) 0.25499(5) 0.02242(17) Uani d . 1 1 . .
    O O2A 0.12311(6) 0.12104(6) 0.13834(5) 0.02449(18) Uani d . 1 1 . .
    C C1A 0.44611(8) 0.49417(8) 0.37297(6) 0.0174(2) Uani d . 1 1 . .
    C C2A 0.50222(8) 0.44622(9) 0.32283(6) 0.0227(2) Uani d . 1 1 . .
    H H2AA 0.4773 0.3914 0.2936 0.027 Uiso calc R 1 1 . .
    C C3A 0.59212(9) 0.48005(11) 0.31737(7) 0.0271(3) Uani d . 1 1 . .
    H H3AA 0.6279 0.4475 0.2850 0.033 Uiso calc R 1 1 . .
    C C4A 0.63149(9) 0.56412(11) 0.36045(7) 0.0279(3) Uani d . 1 1 . .
    H H4AA 0.6923 0.5867 0.3556 0.033 Uiso calc R 1 1 . .
    C C5A 0.58036(8) 0.61172(9) 0.40878(7) 0.0239(2) Uani d . 1 1 . .
    H H5AA 0.6069 0.6666 0.4371 0.029 Uiso calc R 1 1 . .
    C C6A 0.48658(8) 0.57869(8) 0.41671(6) 0.0185(2) Uani d . 1 1 . .
    C C7A 0.43416(8) 0.62652(8) 0.46690(7) 0.0194(2) Uani d . 1 1 . .
    H H7AA 0.4608 0.6811 0.4955 0.023 Uiso calc R 1 1 . .
    C C8A 0.34265(8) 0.59435(8) 0.47522(6) 0.0173(2) Uani d . 1 1 . .
    C C9A 0.29196(9) 0.64164(8) 0.52973(7) 0.0210(2) Uani d . 1 1 . .
    H H9AA 0.3197 0.6953 0.5590 0.025 Uiso calc R 1 1 . .
    C C10A 0.20378(9) 0.60920(9) 0.53942(7) 0.0231(2) Uani d . 1 1 . .
    H H10A 0.1713 0.6412 0.5746 0.028 Uiso calc R 1 1 . .
    C C11A 0.16130(8) 0.52659(9) 0.49592(7) 0.0217(2) Uani d . 1 1 . .
    H H11A 0.1012 0.5045 0.5032 0.026 Uiso calc R 1 1 . .
    C C12A 0.20734(8) 0.47903(8) 0.44350(6) 0.0188(2) Uani d . 1 1 . .
    H H12A 0.1782 0.4248 0.4159 0.023 Uiso calc R 1 1 . .
    C C13A 0.29970(8) 0.51123(8) 0.43031(6) 0.01584(19) Uani d . 1 1 . .
    C C14A 0.35199(8) 0.46226(8) 0.37893(6) 0.01602(19) Uani d . 1 1 . .
    C C15A 0.31128(8) 0.37739(8) 0.33147(6) 0.0184(2) Uani d . 1 1 . .
    H H15A 0.3487 0.3211 0.3358 0.022 Uiso calc R 1 1 . .
    C C16A 0.22424(8) 0.37492(8) 0.28239(6) 0.0199(2) Uani d . 1 1 . .
    H H16A 0.1840 0.4292 0.2782 0.024 Uiso calc R 1 1 . .
    C C17A 0.19193(8) 0.28682(8) 0.23504(6) 0.0179(2) Uani d . 1 1 . .
    C C18A 0.11383(8) 0.29411(8) 0.16329(6) 0.0172(2) Uani d . 1 1 . .
    C C19A 0.08536(8) 0.20943(9) 0.11699(6) 0.0193(2) Uani d . 1 1 . .
    C C20A 0.01483(9) 0.21635(10) 0.04625(7) 0.0242(2) Uani d . 1 1 . .
    H H20A -0.0024 0.1613 0.0147 0.029 Uiso calc R 1 1 . .
    C C21A -0.02897(9) 0.30437(10) 0.02334(7) 0.0252(2) Uani d . 1 1 . .
    H H21A -0.0761 0.3080 -0.0234 0.030 Uiso calc R 1 1 . .
    C C22A -0.00370(9) 0.38831(9) 0.06921(7) 0.0240(2) Uani d . 1 1 . .
    H H22A -0.0346 0.4472 0.0538 0.029 Uiso calc R 1 1 . .
    C C23A 0.06780(8) 0.38290(9) 0.13788(7) 0.0209(2) Uani d . 1 1 . .
    H H23A 0.0858 0.4390 0.1679 0.025 Uiso calc R 1 1 . .
    O O1B 0.18383(6) 0.94230(6) 0.26687(5) 0.02468(18) Uani d . 1 1 . .
    O O2B 0.03389(7) 0.89265(7) 0.16165(5) 0.02348(18) Uani d . 1 1 . .
    C C1B 0.50277(8) 0.87960(7) 0.47232(6) 0.01604(19) Uani d . 1 1 . .
    C C2B 0.53592(8) 0.88359(8) 0.39761(6) 0.0194(2) Uani d . 1 1 . .
    H H2BA 0.4912 0.8925 0.3499 0.023 Uiso calc R 1 1 . .
    C C3B 0.63166(9) 0.87455(9) 0.39523(7) 0.0221(2) Uani d . 1 1 . .
    H H3BA 0.6512 0.8783 0.3461 0.026 Uiso calc R 1 1 . .
    C C4B 0.70218(9) 0.85953(9) 0.46673(7) 0.0223(2) Uani d . 1 1 . .
    H H4BA 0.7673 0.8534 0.4641 0.027 Uiso calc R 1 1 . .
    C C5B 0.67406(8) 0.85419(8) 0.53925(7) 0.0198(2) Uani d . 1 1 . .
    H H5BA 0.7203 0.8442 0.5859 0.024 Uiso calc R 1 1 . .
    C C6B 0.57425(8) 0.86375(8) 0.54417(6) 0.0166(2) Uani d . 1 1 . .
    C C7B 0.54489(8) 0.85640(8) 0.61815(6) 0.0173(2) Uani d . 1 1 . .
    H H7BA 0.5912 0.8461 0.6647 0.021 Uiso calc R 1 1 . .
    C C8B 0.44772(8) 0.86415(8) 0.62337(6) 0.0175(2) Uani d . 1 1 . .
    C C9B 0.41872(9) 0.85451(9) 0.69944(6) 0.0220(2) Uani d . 1 1 . .
    H H9BA 0.4652 0.8414 0.7453 0.026 Uiso calc R 1 1 . .
    C C10B 0.32440(9) 0.86416(10) 0.70549(7) 0.0253(2) Uani d . 1 1 . .
    H H10B 0.3065 0.8564 0.7550 0.030 Uiso calc R 1 1 . .
    C C11B 0.25298(9) 0.88619(9) 0.63594(7) 0.0233(2) Uani d . 1 1 . .
    H H11B 0.1888 0.8945 0.6407 0.028 Uiso calc R 1 1 . .
    C C12B 0.27755(8) 0.89535(8) 0.56208(7) 0.0196(2) Uani d . 1 1 . .
    H H12B 0.2298 0.9104 0.5175 0.024 Uiso calc R 1 1 . .
    C C13B 0.37537(8) 0.88220(8) 0.55225(6) 0.0165(2) Uani d . 1 1 . .
    C C14B 0.40387(8) 0.88795(7) 0.47662(6) 0.01590(19) Uani d . 1 1 . .
    C C15B 0.33125(8) 0.90127(8) 0.40140(6) 0.0180(2) Uani d . 1 1 . .
    H H15B 0.3405 0.9525 0.3679 0.022 Uiso calc R 1 1 . .
    C C16B 0.25332(8) 0.84486(8) 0.37825(6) 0.0189(2) Uani d . 1 1 . .
    H H16B 0.2422 0.7934 0.4110 0.023 Uiso calc R 1 1 . .
    C C17B 0.18418(8) 0.86241(8) 0.30157(6) 0.0181(2) Uani d . 1 1 . .
    C C18B 0.11590(8) 0.78474(8) 0.26706(6) 0.0167(2) Uani d . 1 1 . .
    C C19B 0.04372(8) 0.80431(8) 0.19787(6) 0.0184(2) Uani d . 1 1 . .
    C C20B -0.02191(8) 0.73166(9) 0.16524(6) 0.0215(2) Uani d . 1 1 . .
    H H20B -0.0693 0.7450 0.1200 0.026 Uiso calc R 1 1 . .
    C C21B -0.01681(8) 0.64008(9) 0.19984(7) 0.0229(2) Uani d . 1 1 . .
    H H21B -0.0609 0.5922 0.1778 0.027 Uiso calc R 1 1 . .
    C C22B 0.05418(9) 0.61899(9) 0.26782(7) 0.0217(2) Uani d . 1 1 . .
    H H22B 0.0578 0.5572 0.2907 0.026 Uiso calc R 1 1 . .
    C C23B 0.11898(8) 0.69067(8) 0.30083(6) 0.0190(2) Uani d . 1 1 . .
    H H23B 0.1656 0.6765 0.3463 0.023 Uiso calc R 1 1 . .
    H H1OA 0.1696(15) 0.1326(15) 0.1845(13) 0.052(6) Uiso d . 1 1 . .
    H H1OB 0.0847(15) 0.9246(15) 0.1878(12) 0.052(6) Uiso d . 1 1 . .
loop_
    _atom_site_aniso_label
    _atom_site_aniso_U_11
    _atom_site_aniso_U_22
    _atom_site_aniso_U_33
    _atom_site_aniso_U_12
    _atom_site_aniso_U_13
    _atom_site_aniso_U_23
    O1A 0.0194(4) 0.0219(4) 0.0243(4) 0.0023(3) 0.0002(3) -0.0037(3)
    O2A 0.0203(4) 0.0243(4) 0.0272(4) 0.0028(3) 0.0006(3) -0.0089(3)
    C1A 0.0145(5) 0.0220(5) 0.0147(4) -0.0008(4) 0.0008(3) 0.0034(4)
    C2A 0.0185(5) 0.0334(6) 0.0157(4) 0.0012(4) 0.0021(4) 0.0007(4)
    C3A 0.0182(5) 0.0450(8) 0.0187(5) 0.0036(5) 0.0048(4) 0.0056(5)
    C4A 0.0159(5) 0.0417(7) 0.0254(5) -0.0036(5) 0.0026(4) 0.0124(5)
    C5A 0.0177(5) 0.0273(6) 0.0247(5) -0.0061(4) -0.0005(4) 0.0094(4)
    C6A 0.0166(5) 0.0195(5) 0.0181(4) -0.0027(4) 0.0004(4) 0.0062(4)
    C7A 0.0206(5) 0.0150(5) 0.0209(5) -0.0032(4) -0.0001(4) 0.0028(4)
    C8A 0.0187(5) 0.0149(5) 0.0173(4) 0.0000(4) 0.0011(4) 0.0024(3)
    C9A 0.0255(6) 0.0155(5) 0.0210(5) 0.0025(4) 0.0023(4) -0.0006(4)
    C10A 0.0257(6) 0.0226(6) 0.0216(5) 0.0057(4) 0.0065(4) 0.0009(4)
    C11A 0.0182(5) 0.0245(6) 0.0232(5) 0.0006(4) 0.0062(4) 0.0034(4)
    C12A 0.0171(5) 0.0193(5) 0.0199(5) -0.0025(4) 0.0030(4) 0.0013(4)
    C13A 0.0159(5) 0.0155(5) 0.0154(4) -0.0003(4) 0.0015(3) 0.0019(3)
    C14A 0.0148(5) 0.0178(5) 0.0148(4) -0.0014(4) 0.0013(3) 0.0010(3)
    C15A 0.0176(5) 0.0193(5) 0.0182(5) -0.0005(4) 0.0034(4) -0.0013(4)
    C16A 0.0194(5) 0.0200(5) 0.0192(5) 0.0001(4) 0.0016(4) -0.0035(4)
    C17A 0.0142(5) 0.0221(5) 0.0175(4) -0.0013(4) 0.0037(4) -0.0028(4)
    C18A 0.0139(5) 0.0222(5) 0.0156(4) -0.0021(4) 0.0036(3) -0.0017(4)
    C19A 0.0148(5) 0.0242(5) 0.0197(5) -0.0007(4) 0.0055(4) -0.0046(4)
    C20A 0.0194(5) 0.0319(6) 0.0201(5) -0.0018(5) 0.0012(4) -0.0084(4)
    C21A 0.0207(5) 0.0365(7) 0.0172(5) -0.0010(5) 0.0010(4) -0.0010(4)
    C22A 0.0230(6) 0.0274(6) 0.0207(5) 0.0000(5) 0.0024(4) 0.0045(4)
    C23A 0.0216(5) 0.0221(5) 0.0188(5) -0.0030(4) 0.0032(4) 0.0010(4)
    O1B 0.0254(4) 0.0208(4) 0.0249(4) -0.0021(3) -0.0021(3) 0.0047(3)
    O2B 0.0221(4) 0.0248(4) 0.0214(4) 0.0002(3) -0.0009(3) 0.0023(3)
    C1B 0.0177(5) 0.0129(5) 0.0173(4) -0.0021(4) 0.0028(4) -0.0009(3)
    C2B 0.0223(5) 0.0185(5) 0.0173(5) -0.0008(4) 0.0038(4) 0.0005(4)
    C3B 0.0242(6) 0.0221(5) 0.0217(5) -0.0015(4) 0.0088(4) -0.0001(4)
    C4B 0.0179(5) 0.0230(6) 0.0273(5) -0.0004(4) 0.0074(4) -0.0004(4)
    C5B 0.0165(5) 0.0194(5) 0.0228(5) -0.0003(4) 0.0023(4) -0.0002(4)
    C6B 0.0173(5) 0.0136(5) 0.0186(5) -0.0009(4) 0.0027(4) -0.0010(3)
    C7B 0.0179(5) 0.0162(5) 0.0169(4) -0.0013(4) 0.0011(4) -0.0011(3)
    C8B 0.0195(5) 0.0159(5) 0.0169(4) -0.0029(4) 0.0033(4) -0.0027(3)
    C9B 0.0234(6) 0.0260(6) 0.0163(5) -0.0046(4) 0.0031(4) -0.0032(4)
    C10B 0.0254(6) 0.0324(6) 0.0193(5) -0.0059(5) 0.0078(4) -0.0065(4)
    C11B 0.0183(5) 0.0278(6) 0.0249(5) -0.0035(4) 0.0067(4) -0.0079(4)
    C12B 0.0177(5) 0.0189(5) 0.0219(5) -0.0018(4) 0.0031(4) -0.0042(4)
    C13B 0.0172(5) 0.0139(5) 0.0180(4) -0.0020(4) 0.0026(4) -0.0028(3)
    C14B 0.0170(5) 0.0129(5) 0.0171(4) -0.0015(4) 0.0018(4) -0.0006(3)
    C15B 0.0193(5) 0.0171(5) 0.0172(4) 0.0005(4) 0.0023(4) 0.0003(4)
    C16B 0.0188(5) 0.0186(5) 0.0182(5) -0.0012(4) 0.0010(4) 0.0013(4)
    C17B 0.0162(5) 0.0194(5) 0.0183(4) -0.0002(4) 0.0026(4) -0.0006(4)
    C18B 0.0144(5) 0.0203(5) 0.0155(4) 0.0000(4) 0.0035(3) -0.0020(4)
    C19B 0.0164(5) 0.0231(5) 0.0164(4) 0.0019(4) 0.0046(4) -0.0015(4)
    C20B 0.0163(5) 0.0305(6) 0.0173(5) -0.0011(4) 0.0028(4) -0.0052(4)
    C21B 0.0191(5) 0.0264(6) 0.0237(5) -0.0049(4) 0.0057(4) -0.0081(4)
    C22B 0.0212(5) 0.0208(5) 0.0241(5) -0.0019(4) 0.0069(4) -0.0028(4)
    C23B 0.0172(5) 0.0216(5) 0.0184(5) 0.0002(4) 0.0042(4) -0.0014(4)
_geom_special_details
;
All e.s.d.'s (except the e.s.d. in the dihedral angle between two l.s. planes)
are estimated using the full covariance matrix. The cell e.s.d.'s are taken
into account individually in the estimation of e.s.d.'s in distances, angles
and torsion angles; correlations between e.s.d.'s in cell parameters are only
used when they are defined by crystal symmetry. An approximate (isotropic)
treatment of cell e.s.d.'s is used for estimating e.s.d.'s involving l.s.
planes.
;
loop_
    _geom_bond_atom_site_label_1
    _geom_bond_atom_site_label_2
    _geom_bond_site_symmetry_2
    _geom_bond_distance
    _geom_bond_publ_flag
    O1A C17A . 1.2466(14) ?
    O2A C19A . 1.3449(14) ?
    O2A H1OA . 0.93(2) ?
    C1A C14A . 1.4186(14) ?
    C1A C2A . 1.4306(15) ?
    C1A C6A . 1.4329(16) ?
    C2A C3A . 1.3688(17) ?
    C2A H2AA . 0.9300 ?
    C3A C4A . 1.418(2) ?
    C3A H3AA . 0.9300 ?
    C4A C5A . 1.3606(19) ?
    C4A H4AA . 0.9300 ?
    C5A C6A . 1.4277(15) ?
    C5A H5AA . 0.9300 ?
    C6A C7A . 1.3962(16) ?
    C7A C8A . 1.3957(15) ?
    C7A H7AA . 0.9300 ?
    C8A C9A . 1.4306(15) ?
    C8A C13A . 1.4371(15) ?
    C9A C10A . 1.3595(17) ?
    C9A H9AA . 0.9300 ?
    C10A C11A . 1.4187(17) ?
    C10A H10A . 0.9300 ?
    C11A C12A . 1.3657(15) ?
    C11A H11A . 0.9300 ?
    C12A C13A . 1.4327(15) ?
    C12A H12A . 0.9300 ?
    C13A C14A . 1.4167(14) ?
    C14A C15A . 1.4664(15) ?
    C15A C16A . 1.3392(15) ?
    C15A H15A . 0.9300 ?
    C16A C17A . 1.4728(15) ?
    C16A H16A . 0.9300 ?
    C17A C18A . 1.4736(14) ?
    C18A C23A . 1.4072(16) ?
    C18A C19A . 1.4153(15) ?
    C19A C20A . 1.4014(15) ?
    C20A C21A . 1.3768(18) ?
    C20A H20A . 0.9300 ?
    C21A C22A . 1.3962(17) ?
    C21A H21A . 0.9300 ?
    C22A C23A . 1.3828(16) ?
    C22A H22A . 0.9300 ?
    C23A H23A . 0.9300 ?
    O1B C17B . 1.2438(14) ?
    O2B C19B . 1.3537(14) ?
    O2B H1OB . 0.88(2) ?
    C1B C14B . 1.4138(15) ?
    C1B C6B . 1.4354(14) ?
    C1B C2B . 1.4356(14) ?
    C2B C3B . 1.3627(16) ?
    C2B H2BA . 0.9300 ?
    C3B C4B . 1.4224(17) ?
    C3B H3BA . 0.9300 ?
    C4B C5B . 1.3668(15) ?
    C4B H4BA . 0.9300 ?
    C5B C6B . 1.4307(15) ?
    C5B H5BA . 0.9300 ?
    C6B C7B . 1.4003(14) ?
    C7B C8B . 1.3930(15) ?
    C7B H7BA . 0.9300 ?
    C8B C9B . 1.4344(14) ?
    C8B C13B . 1.4383(15) ?
    C9B C10B . 1.3590(17) ?
    C9B H9BA . 0.9300 ?
    C10B C11B . 1.4231(17) ?
    C10B H10B . 0.9300 ?
    C11B C12B . 1.3699(15) ?
    C11B H11B . 0.9300 ?
    C12B C13B . 1.4315(15) ?
    C12B H12B . 0.9300 ?
    C13B C14B . 1.4200(14) ?
    C14B C15B . 1.4802(14) ?
    C15B C16B . 1.3370(15) ?
    C15B H15B . 0.9300 ?
    C16B C17B . 1.4821(14) ?
    C16B H16B . 0.9300 ?
    C17B C18B . 1.4767(15) ?
    C18B C23B . 1.4095(15) ?
    C18B C19B . 1.4179(14) ?
    C19B C20B . 1.3972(16) ?
    C20B C21B . 1.3828(18) ?
    C20B H20B . 0.9300 ?
    C21B C22B . 1.3989(17) ?
    C21B H21B . 0.9300 ?
    C22B C23B . 1.3827(16) ?
    C22B H22B . 0.9300 ?
    C23B H23B . 0.9300 ?
loop_
    _geom_angle_atom_site_label_1
    _geom_angle_atom_site_label_2
    _geom_angle_atom_site_label_3
    _geom_angle_site_symmetry_1
    _geom_angle_site_symmetry_3
    _geom_angle
    _geom_angle_publ_flag
    C19A O2A H1OA . . 104.3(13) ?
    C14A C1A C2A . . 122.30(10) ?
    C14A C1A C6A . . 119.63(10) ?
    C2A C1A C6A . . 118.04(10) ?
    C3A C2A C1A . . 120.75(12) ?
    C3A C2A H2AA . . 119.6 ?
    C1A C2A H2AA . . 119.6 ?
    C2A C3A C4A . . 120.91(11) ?
    C2A C3A H3AA . . 119.5 ?
    C4A C3A H3AA . . 119.5 ?
    C5A C4A C3A . . 120.09(11) ?
    C5A C4A H4AA . . 120.0 ?
    C3A C4A H4AA . . 120.0 ?
    C4A C5A C6A . . 120.94(12) ?
    C4A C5A H5AA . . 119.5 ?
    C6A C5A H5AA . . 119.5 ?
    C7A C6A C5A . . 121.26(11) ?
    C7A C6A C1A . . 119.48(10) ?
    C5A C6A C1A . . 119.26(10) ?
    C8A C7A C6A . . 121.55(10) ?
    C8A C7A H7AA . . 119.2 ?
    C6A C7A H7AA . . 119.2 ?
    C7A C8A C9A . . 120.72(10) ?
    C7A C8A C13A . . 119.85(10) ?
    C9A C8A C13A . . 119.41(10) ?
    C10A C9A C8A . . 120.95(11) ?
    C10A C9A H9AA . . 119.5 ?
    C8A C9A H9AA . . 119.5 ?
    C9A C10A C11A . . 120.00(10) ?
    C9A C10A H10A . . 120.0 ?
    C11A C10A H10A . . 120.0 ?
    C12A C11A C10A . . 120.98(11) ?
    C12A C11A H11A . . 119.5 ?
    C10A C11A H11A . . 119.5 ?
    C11A C12A C13A . . 121.14(10) ?
    C11A C12A H12A . . 119.4 ?
    C13A C12A H12A . . 119.4 ?
    C14A C13A C12A . . 123.25(10) ?
    C14A C13A C8A . . 119.15(9) ?
    C12A C13A C8A . . 117.51(9) ?
    C13A C14A C1A . . 120.29(10) ?
    C13A C14A C15A . . 121.33(9) ?
    C1A C14A C15A . . 118.38(9) ?
    C16A C15A C14A . . 124.87(10) ?
    C16A C15A H15A . . 117.6 ?
    C14A C15A H15A . . 117.6 ?
    C15A C16A C17A . . 120.39(10) ?
    C15A C16A H16A . . 119.8 ?
    C17A C16A H16A . . 119.8 ?
    O1A C17A C16A . . 119.67(10) ?
    O1A C17A C18A . . 120.69(10) ?
    C16A C17A C18A . . 119.62(10) ?
    C23A C18A C19A . . 118.57(10) ?
    C23A C18A C17A . . 122.35(10) ?
    C19A C18A C17A . . 119.07(10) ?
    O2A C19A C20A . . 117.85(10) ?
    O2A C19A C18A . . 122.52(10) ?
    C20A C19A C18A . . 119.63(11) ?
    C21A C20A C19A . . 120.22(11) ?
    C21A C20A H20A . . 119.9 ?
    C19A C20A H20A . . 119.9 ?
    C20A C21A C22A . . 121.06(11) ?
    C20A C21A H21A . . 119.5 ?
    C22A C21A H21A . . 119.5 ?
    C23A C22A C21A . . 119.21(11) ?
    C23A C22A H22A . . 120.4 ?
    C21A C22A H22A . . 120.4 ?
    C22A C23A C18A . . 121.27(11) ?
    C22A C23A H23A . . 119.4 ?
    C18A C23A H23A . . 119.4 ?
    C19B O2B H1OB . . 102.6(13) ?
    C14B C1B C6B . . 120.07(9) ?
    C14B C1B C2B . . 122.56(10) ?
    C6B C1B C2B . . 117.34(10) ?
    C3B C2B C1B . . 121.28(10) ?
    C3B C2B H2BA . . 119.4 ?
    C1B C2B H2BA . . 119.4 ?
    C2B C3B C4B . . 121.07(10) ?
    C2B C3B H3BA . . 119.5 ?
    C4B C3B H3BA . . 119.5 ?
    C5B C4B C3B . . 119.82(11) ?
    C5B C4B H4BA . . 120.1 ?
    C3B C4B H4BA . . 120.1 ?
    C4B C5B C6B . . 120.71(10) ?
    C4B C5B H5BA . . 119.6 ?
    C6B C5B H5BA . . 119.6 ?
    C7B C6B C5B . . 120.89(10) ?
    C7B C6B C1B . . 119.33(10) ?
    C5B C6B C1B . . 119.77(9) ?
    C8B C7B C6B . . 121.30(10) ?
    C8B C7B H7BA . . 119.4 ?
    C6B C7B H7BA . . 119.4 ?
    C7B C8B C9B . . 120.55(10) ?
    C7B C8B C13B . . 120.12(9) ?
    C9B C8B C13B . . 119.33(10) ?
    C10B C9B C8B . . 121.02(11) ?
    C10B C9B H9BA . . 119.5 ?
    C8B C9B H9BA . . 119.5 ?
    C9B C10B C11B . . 119.96(10) ?
    C9B C10B H10B . . 120.0 ?
    C11B C10B H10B . . 120.0 ?
    C12B C11B C10B . . 120.83(11) ?
    C12B C11B H11B . . 119.6 ?
    C10B C11B H11B . . 119.6 ?
    C11B C12B C13B . . 121.21(11) ?
    C11B C12B H12B . . 119.4 ?
    C13B C12B H12B . . 119.4 ?
    C14B C13B C12B . . 123.29(10) ?
    C14B C13B C8B . . 119.16(10) ?
    C12B C13B C8B . . 117.54(9) ?
    C1B C14B C13B . . 119.97(9) ?
    C1B C14B C15B . . 119.04(9) ?
    C13B C14B C15B . . 120.98(10) ?
    C16B C15B C14B . . 124.67(10) ?
    C16B C15B H15B . . 117.7 ?
    C14B C15B H15B . . 117.7 ?
    C15B C16B C17B . . 121.49(10) ?
    C15B C16B H16B . . 119.3 ?
    C17B C16B H16B . . 119.3 ?
    O1B C17B C18B . . 120.49(10) ?
    O1B C17B C16B . . 119.92(10) ?
    C18B C17B C16B . . 119.59(10) ?
    C23B C18B C19B . . 117.98(10) ?
    C23B C18B C17B . . 122.32(10) ?
    C19B C18B C17B . . 119.70(10) ?
    O2B C19B C20B . . 117.32(10) ?
    O2B C19B C18B . . 122.50(10) ?
    C20B C19B C18B . . 120.17(10) ?
    C21B C20B C19B . . 120.36(10) ?
    C21B C20B H20B . . 119.8 ?
    C19B C20B H20B . . 119.8 ?
    C20B C21B C22B . . 120.44(11) ?
    C20B C21B H21B . . 119.8 ?
    C22B C21B H21B . . 119.8 ?
    C23B C22B C21B . . 119.57(11) ?
    C23B C22B H22B . . 120.2 ?
    C21B C22B H22B . . 120.2 ?
    C22B C23B C18B . . 121.48(10) ?
    C22B C23B H23B . . 119.3 ?
    C18B C23B H23B . . 119.3 ?
loop_
    _geom_torsion_atom_site_label_1
    _geom_torsion_atom_site_label_2
    _geom_torsion_atom_site_label_3
    _geom_torsion_atom_site_label_4
    _geom_torsion_site_symmetry_1
    _geom_torsion_site_symmetry_2
    _geom_torsion_site_symmetry_3
    _geom_torsion_site_symmetry_4
    _geom_torsion
    _geom_torsion_publ_flag
    C14A C1A C2A C3A . . . . 178.79(11) ?
    C6A C1A C2A C3A . . . . 0.37(16) ?
    C1A C2A C3A C4A . . . . -0.77(18) ?
    C2A C3A C4A C5A . . . . 0.78(18) ?
    C3A C4A C5A C6A . . . . -0.38(17) ?
    C4A C5A C6A C7A . . . . 179.27(11) ?
    C4A C5A C6A C1A . . . . -0.01(16) ?
    C14A C1A C6A C7A . . . . 2.27(15) ?
    C2A C1A C6A C7A . . . . -179.27(10) ?
    C14A C1A C6A C5A . . . . -178.44(10) ?
    C2A C1A C6A C5A . . . . 0.03(15) ?
    C5A C6A C7A C8A . . . . -179.69(10) ?
    C1A C6A C7A C8A . . . . -0.41(16) ?
    C6A C7A C8A C9A . . . . 177.12(10) ?
    C6A C7A C8A C13A . . . . -1.18(16) ?
    C7A C8A C9A C10A . . . . -178.48(10) ?
    C13A C8A C9A C10A . . . . -0.17(16) ?
    C8A C9A C10A C11A . . . . 0.81(17) ?
    C9A C10A C11A C12A . . . . -0.55(17) ?
    C10A C11A C12A C13A . . . . -0.37(17) ?
    C11A C12A C13A C14A . . . . 177.54(10) ?
    C11A C12A C13A C8A . . . . 0.98(16) ?
    C7A C8A C13A C14A . . . . 0.91(15) ?
    C9A C8A C13A C14A . . . . -177.41(10) ?
    C7A C8A C13A C12A . . . . 177.61(10) ?
    C9A C8A C13A C12A . . . . -0.71(15) ?
    C12A C13A C14A C1A . . . . -175.56(10) ?
    C8A C13A C14A C1A . . . . 0.95(15) ?
    C12A C13A C14A C15A . . . . 3.81(16) ?
    C8A C13A C14A C15A . . . . -179.68(9) ?
    C2A C1A C14A C13A . . . . 179.07(10) ?
    C6A C1A C14A C13A . . . . -2.53(15) ?
    C2A C1A C14A C15A . . . . -0.31(15) ?
    C6A C1A C14A C15A . . . . 178.08(9) ?
    C13A C14A C15A C16A . . . . 52.54(15) ?
    C1A C14A C15A C16A . . . . -128.08(12) ?
    C14A C15A C16A C17A . . . . 177.64(10) ?
    C15A C16A C17A O1A . . . . 18.56(16) ?
    C15A C16A C17A C18A . . . . -159.78(10) ?
    O1A C17A C18A C23A . . . . -178.62(10) ?
    C16A C17A C18A C23A . . . . -0.30(15) ?
    O1A C17A C18A C19A . . . . -0.13(15) ?
    C16A C17A C18A C19A . . . . 178.20(9) ?
    C23A C18A C19A O2A . . . . -177.65(10) ?
    C17A C18A C19A O2A . . . . 3.80(15) ?
    C23A C18A C19A C20A . . . . 1.96(15) ?
    C17A C18A C19A C20A . . . . -176.59(10) ?
    O2A C19A C20A C21A . . . . 177.39(11) ?
    C18A C19A C20A C21A . . . . -2.24(17) ?
    C19A C20A C21A C22A . . . . 0.64(18) ?
    C20A C21A C22A C23A . . . . 1.23(18) ?
    C21A C22A C23A C18A . . . . -1.48(17) ?
    C19A C18A C23A C22A . . . . -0.11(16) ?
    C17A C18A C23A C22A . . . . 178.39(10) ?
    C14B C1B C2B C3B . . . . -179.47(10) ?
    C6B C1B C2B C3B . . . . -1.22(16) ?
    C1B C2B C3B C4B . . . . 0.83(18) ?
    C2B C3B C4B C5B . . . . -0.13(18) ?
    C3B C4B C5B C6B . . . . -0.13(18) ?
    C4B C5B C6B C7B . . . . 178.72(11) ?
    C4B C5B C6B C1B . . . . -0.31(16) ?
    C14B C1B C6B C7B . . . . 0.20(15) ?
    C2B C1B C6B C7B . . . . -178.10(10) ?
    C14B C1B C6B C5B . . . . 179.24(10) ?
    C2B C1B C6B C5B . . . . 0.95(15) ?
    C5B C6B C7B C8B . . . . -179.03(10) ?
    C1B C6B C7B C8B . . . . 0.01(16) ?
    C6B C7B C8B C9B . . . . 178.75(10) ?
    C6B C7B C8B C13B . . . . -1.40(16) ?
    C7B C8B C9B C10B . . . . 178.48(11) ?
    C13B C8B C9B C10B . . . . -1.37(17) ?
    C8B C9B C10B C11B . . . . -1.32(19) ?
    C9B C10B C11B C12B . . . . 1.74(19) ?
    C10B C11B C12B C13B . . . . 0.62(18) ?
    C11B C12B C13B C14B . . . . 177.98(10) ?
    C11B C12B C13B C8B . . . . -3.23(16) ?
    C7B C8B C13B C14B . . . . 2.56(15) ?
    C9B C8B C13B C14B . . . . -177.58(10) ?
    C7B C8B C13B C12B . . . . -176.28(10) ?
    C9B C8B C13B C12B . . . . 3.57(15) ?
    C6B C1B C14B C13B . . . . 1.00(15) ?
    C2B C1B C14B C13B . . . . 179.20(10) ?
    C6B C1B C14B C15B . . . . -178.15(9) ?
    C2B C1B C14B C15B . . . . 0.05(16) ?
    C12B C13B C14B C1B . . . . 176.41(10) ?
    C8B C13B C14B C1B . . . . -2.36(15) ?
    C12B C13B C14B C15B . . . . -4.45(16) ?
    C8B C13B C14B C15B . . . . 176.78(10) ?
    C1B C14B C15B C16B . . . . 125.91(12) ?
    C13B C14B C15B C16B . . . . -53.23(16) ?
    C14B C15B C16B C17B . . . . -179.49(10) ?
    C15B C16B C17B O1B . . . . -17.28(17) ?
    C15B C16B C17B C18B . . . . 162.91(10) ?
    O1B C17B C18B C23B . . . . 174.78(10) ?
    C16B C17B C18B C23B . . . . -5.41(15) ?
    O1B C17B C18B C19B . . . . -5.71(16) ?
    C16B C17B C18B C19B . . . . 174.10(9) ?
    C23B C18B C19B O2B . . . . 179.06(9) ?
    C17B C18B C19B O2B . . . . -0.47(15) ?
    C23B C18B C19B C20B . . . . 0.22(15) ?
    C17B C18B C19B C20B . . . . -179.31(10) ?
    O2B C19B C20B C21B . . . . -179.19(10) ?
    C18B C19B C20B C21B . . . . -0.28(16) ?
    C19B C20B C21B C22B . . . . -0.11(17) ?
    C20B C21B C22B C23B . . . . 0.56(17) ?
    C21B C22B C23B C18B . . . . -0.63(16) ?
    C19B C18B C23B C22B . . . . 0.24(15) ?
    C17B C18B C23B C22B . . . . 179.76(10) ?
loop_
    _geom_hbond_atom_site_label_D
    _geom_hbond_atom_site_label_H
    _geom_hbond_atom_site_label_A
    _geom_hbond_site_symmetry_A
    _geom_hbond_distance_DH
    _geom_hbond_distance_HA
    _geom_hbond_distance_DA
    _geom_hbond_angle_DHA
    _geom_hbond_publ_flag
    O2A H1OA O1A 1_555 0.93(2) 1.69(2) 2.5459(12) 152.2(19) y
    O2B H1OB O1B 1_555 0.88(2) 1.75(2) 2.5725(13) 154.2(19) y
    C5A H5AA Cg5 1_555 0.93 2.84 3.6754(13) 151 y
    C7A H7AA Cg6 1_555 0.93 2.76 3.6440(12) 158 y
    C9A H9AA Cg7 1_555 0.93 2.73 3.6325(12) 164 y
    C9B H9BA Cg1 4_565 0.93 2.76 3.4023(12) 127 y
    C23B H23B Cg3 1_555 0.93 2.91 3.7661(11) 154 y
