# Supplementary material for: Redetermination of (E)-3-(anthracen-9-yl)-1-(2-hy­droxy­phen­yl)prop-2-en-1-one
Source: Acta Crystallogr Sect E Struct Rep Online. 2011 Sep 3;67(Pt 10):o2554–5. doi: 10.1107/S1600536811034994 (PMC3201364; doi:10.1107/S1600536811034994)
Supplement: Supplementary file 2 [file e-67-o2554-Isup2.hkl]

# 
# h,k,l, Fc-squared, Fo-squared, sigma(Fo-squared) and status flag 
# 
data_I
_shelx_title ' jj4m in P2(1)/c (100K)' 
_shelx_refln_list_code          4 
_shelx_F_calc_maximum      348.24 
_exptl_crystal_F_000      1360.00 
_reflns_d_resolution_high  0.7107 
 
loop_ 
 _symmetry_equiv_pos_as_xyz 
 'x, y, z' 
 '-x, y+1/2, -z+1/2' 
 '-x, -y, -z' 
 'x, -y-1/2, z-1/2' 
 
_cell_length_a    14.0843 
_cell_length_b    13.7224 
_cell_length_c    16.9615 
_cell_angle_alpha  90.000 
_cell_angle_beta  101.411 
_cell_angle_gamma  90.000 
 
_shelx_F_squared_multiplier     1.000 
 
loop_ 
 _refln_index_h 
 _refln_index_k 
 _refln_index_l 
 _refln_F_squared_calc 
 _refln_F_squared_meas 
 _refln_F_squared_sigma 
 _refln_observed_status 
   2   0   0     4490.49     4565.33    135.36 o 
   3   0   0     4151.10     4045.11     54.81 o 
   4   0   0     3266.90     3225.06     44.39 o 
   5   0   0     1698.33     1675.07     24.32 o 
   6   0   0     1980.89     2091.64     30.24 o 
   7   0   0       31.48       31.24      2.30 o 
   8   0   0      696.51      689.06     12.39 o 
   9   0   0     1803.33     1783.56     32.16 o 
  10   0   0      672.28      739.12     21.07 o 
  11   0   0      185.03      164.63      9.37 o 
  12   0   0       51.53       52.11      6.73 o 
  13   0   0     1638.87     1519.83     38.99 o 
  14   0   0       32.43       59.42      8.73 o 
  15   0   0      395.53      363.85     16.41 o 
  16   0   0      611.47      640.41     24.17 o 
  17   0   0       69.46       49.76     18.13 o 
  18   0   0        1.67        1.36     11.84 o 
  19   0   0      111.70      122.24     21.35 o 
   1   1   0      455.01      432.17      9.89 o 
   2   1   0      105.78      114.86      2.76 o 
   3   1   0       19.48       18.73      1.20 o 
   4   1   0       53.34       50.48      1.69 o 
   5   1   0       77.28       62.29      2.28 o 
   6   1   0        3.77        3.71      1.03 o 
   7   1   0      390.44      387.51      5.98 o 
   8   1   0     2613.96     2631.42     29.11 o 
   9   1   0       59.31       57.97      2.64 o 
  10   1   0      129.59      120.34      8.02 o 
  11   1   0      178.94      179.30      5.92 o 
  12   1   0      144.26      151.27      6.97 o 
  13   1   0        6.25        3.37      2.99 o 
  14   1   0     1477.04     1426.89     26.96 o 
  15   1   0      581.15      642.22     15.97 o 
  16   1   0       70.56       63.78      6.16 o 
  17   1   0      354.19      383.19     18.10 o 
  18   1   0      245.39      252.73     13.48 o 
  19   1   0       18.82        2.13      7.90 o 
   0   2   0       53.86      -10.50      5.25 o 
   1   2   0    33233.21    34256.39    894.12 o 
   2   2   0     1885.97     1892.88     23.84 o 
   3   2   0     1099.69     1080.93     13.03 o 
   4   2   0     1156.16     1057.09     21.46 o 
   5   2   0      151.87      173.82      3.73 o 
   6   2   0     2358.36     2409.12     44.63 o 
   7   2   0      765.03      790.91     11.09 o 
   8   2   0      979.83     1071.84     14.54 o 
   9   2   0     2024.69     2108.73     24.20 o 
  10   2   0        4.35        7.65      2.15 o 
  11   2   0       54.69       59.78      4.30 o 
  12   2   0      111.19      110.83      5.28 o 
  13   2   0        6.79        8.82      4.44 o 
  14   2   0      735.80      682.63     16.08 o 
  15   2   0        3.44        6.34      3.60 o 
  16   2   0       13.04       16.51      4.32 o 
  17   2   0        6.11        1.45      4.55 o 
  18   2   0       20.44       22.01      6.20 o 
  19   2   0       32.81       32.26     10.76 o 
   1   3   0     9876.58    10950.04    209.49 o 
   2   3   0      246.84      211.16      3.46 o 
   3   3   0     2221.46     2254.42     26.07 o 
   4   3   0      204.62      212.56      3.87 o 
   5   3   0     1622.75     1642.00     19.90 o 
   6   3   0     3279.73     3387.92     39.28 o 
   7   3   0     1513.13     1571.04     21.22 o 
   8   3   0      790.36      808.66     12.49 o 
   9   3   0      117.13      124.07      3.92 o 
  10   3   0       88.39      107.52      5.38 o 
  11   3   0       20.18       18.29      2.75 o 
  12   3   0      362.14      380.20     10.67 o 
  13   3   0     1573.11     1520.11     24.12 o 
  14   3   0       80.72       70.14      4.85 o 
  15   3   0       39.06       28.38      4.68 o 
  16   3   0      221.58      256.66     15.90 o 
  17   3   0        7.71        5.05      6.09 o 
  18   3   0        1.59        5.16      4.78 o 
  19   3   0       10.22       18.19      6.09 o 
   0   4   0   121271.52   125892.80   6051.04 o 
   1   4   0    17005.87    20002.53    322.28 o 
   2   4   0      436.12      483.88      8.61 o 
   3   4   0     4539.78     4844.54     54.54 o 
   4   4   0     1221.88     1349.57     18.27 o 
   5   4   0      143.89      121.11      3.06 o 
   6   4   0        0.04        2.22      1.03 o 
   7   4   0      406.18      464.35      9.06 o 
   8   4   0      602.64      630.31      9.80 o 
   9   4   0        7.21        2.38      1.54 o 
  10   4   0      110.22      103.13     10.59 o 
  11   4   0      275.61      290.28      9.66 o 
  12   4   0       40.97       45.92      5.30 o 
  13   4   0       55.23       49.36      4.96 o 
  14   4   0       10.88        8.65      2.94 o 
  15   4   0      102.46       86.60      8.49 o 
  16   4   0      545.12      589.57     19.21 o 
  17   4   0        0.38        3.97      5.00 o 
  18   4   0       11.19        8.85      5.54 o 
  19   4   0       76.96      107.44     10.54 o 
   1   5   0       91.74      122.07      2.18 o 
   2   5   0       81.11      103.72      5.08 o 
   3   5   0      128.12      102.56      2.42 o 
   4   5   0       47.95       81.70      2.53 o 
   5   5   0      943.46      978.75     13.03 o 
   6   5   0     1813.03     1903.17     23.46 o 
   7   5   0      246.21      292.03      5.75 o 
   8   5   0       39.98       62.27      3.02 o 
   9   5   0      118.54       90.48      4.78 o 
  10   5   0        7.03        9.66      2.57 o 
  11   5   0       89.27       80.50      5.86 o 
  12   5   0      850.00      825.10     17.30 o 
  13   5   0       73.31       85.71      5.59 o 
  14   5   0        0.14        0.30      2.20 o 
  15   5   0       21.15       23.55      5.53 o 
  16   5   0       80.23       85.93      8.51 o 
  17   5   0        7.80        5.44      5.00 o 
  18   5   0       15.29       13.21      6.12 o 
   0   6   0        4.04        3.95      3.04 o 
   1   6   0      771.08      837.81     10.16 o 
   2   6   0      855.18     1007.90     13.42 o 
   3   6   0       62.99       95.58      3.04 o 
   4   6   0       55.21       45.04      1.98 o 
   5   6   0       52.30       41.37      2.25 o 
   6   6   0     1201.16     1196.77     15.93 o 
   7   6   0     2909.69     2813.49     33.85 o 
   8   6   0     1213.20     1184.70     16.36 o 
   9   6   0      420.83      413.40     10.08 o 
  10   6   0       51.80       55.62      5.91 o 
  11   6   0        7.36       10.42      2.95 o 
  12   6   0      167.47      160.55     12.22 o 
  13   6   0      254.36      281.13     12.18 o 
  14   6   0       35.23       31.43      5.99 o 
  15   6   0       95.81      130.87     10.00 o 
  16   6   0        0.57        3.60      5.62 o 
  17   6   0        4.05        0.12      3.64 o 
  18   6   0        3.31        0.47      6.85 o 
   1   7   0      274.94      386.65      5.06 o 
   2   7   0     2511.08     3111.08     38.77 o 
   3   7   0      947.60     1045.80     13.86 o 
   4   7   0      185.92      184.08      4.35 o 
   5   7   0        0.70        5.85      1.36 o 
   6   7   0     1490.35     1611.41     20.71 o 
   7   7   0        8.78       23.40      2.16 o 
   8   7   0      535.11      458.31     10.61 o 
   9   7   0       24.34       17.06      3.22 o 
  10   7   0       16.75       12.36      2.98 o 
  11   7   0       83.30       59.33      4.77 o 
  12   7   0      349.33      371.21     10.68 o 
  13   7   0       61.76       56.38      6.84 o 
  14   7   0      126.28      134.05      9.94 o 
  15   7   0       10.23        3.75      4.91 o 
  16   7   0      273.26      317.01     14.27 o 
  17   7   0      206.35      251.46     20.95 o 
  18   7   0       69.15       66.22      8.71 o 
   0   8   0    21625.52    26618.83    400.35 o 
   1   8   0     3643.51     4322.53     45.56 o 
   2   8   0      178.08      198.53      3.71 o 
   3   8   0     1346.74     1647.43     19.20 o 
   4   8   0      325.46      435.12      7.39 o 
   5   8   0      147.69      147.92      3.84 o 
   6   8   0      383.21      439.03      7.22 o 
   7   8   0     2503.99     2612.21     35.71 o 
   8   8   0     1616.02     1447.56     24.88 o 
   9   8   0      359.27      360.85      9.77 o 
  10   8   0       11.41        9.11      2.97 o 
  11   8   0       49.50       47.72      4.66 o 
  12   8   0       42.02       43.71      4.72 o 
  13   8   0      375.03      388.22     14.36 o 
  14   8   0      193.02      170.07     10.73 o 
  15   8   0       38.62       40.44      6.84 o 
  16   8   0      116.08      145.05     11.23 o 
  17   8   0       13.28       13.24      6.08 o 
   1   9   0       60.54       79.49      2.36 o 
   2   9   0       26.69       38.78      1.93 o 
   3   9   0      330.34      386.48      7.93 o 
   4   9   0     1245.22     1312.41     17.43 o 
   5   9   0        0.05        2.47      1.36 o 
   6   9   0       33.27       28.63      2.35 o 
   7   9   0      901.84      829.86     14.12 o 
   8   9   0      494.98      513.17     10.40 o 
   9   9   0     1102.08     1045.32     19.97 o 
  10   9   0      697.90      645.98     14.56 o 
  11   9   0      448.07      421.15     11.56 o 
  12   9   0       26.09       15.39      4.72 o 
  13   9   0       35.72       30.58      5.99 o 
  14   9   0      177.06      226.07     11.54 o 
  15   9   0      104.89      110.54     14.23 o 
  16   9   0       35.53       38.99      7.11 o 
  17   9   0        1.73       12.08      6.88 o 
   0  10   0     2323.03     2466.49     36.63 o 
   1  10   0     2153.74     2183.10     23.27 o 
   2  10   0      246.96      233.78      4.46 o 
   3  10   0       91.55      108.20      3.35 o 
   4  10   0        1.93       -0.86      1.44 o 
   5  10   0       16.68       10.67      2.52 o 
   6  10   0      478.45      460.38     13.02 o 
   7  10   0      157.60      147.99      5.21 o 
   8  10   0      305.31      300.71      7.65 o 
   9  10   0      160.18      125.29      5.62 o 
  10  10   0       22.42       15.69      2.88 o 
  11  10   0      273.47      269.79      9.45 o 
  12  10   0      278.64      285.43     12.22 o 
  13  10   0       77.28       62.23      9.08 o 
  14  10   0       69.93       79.72     10.39 o 
  15  10   0       88.04       97.55     11.60 o 
  16  10   0       94.09      113.42     20.01 o 
   1  11   0       31.92       38.33      3.93 o 
   2  11   0      542.28      654.40     10.51 o 
   3  11   0      280.88      293.96      6.78 o 
   4  11   0      888.43      937.24     25.89 o 
   5  11   0       18.94       25.07      5.02 o 
   6  11   0      179.18      160.67      7.37 o 
   7  11   0      107.95       85.82      6.24 o 
   8  11   0     2126.78     1966.55     38.00 o 
   9  11   0      162.62      145.07      9.14 o 
  10  11   0       29.22       23.80      4.40 o 
  11  11   0       10.55       14.47      5.72 o 
  12  11   0       15.77       18.29      9.25 o 
  13  11   0        0.52        6.95      6.02 o 
  14  11   0        4.53       -1.80      5.54 o 
  15  11   0       55.76       52.86      9.13 o 
   0  12   0    13052.47    14358.29    269.17 o 
   1  12   0      251.83      211.04     10.44 o 
   2  12   0      145.82      176.08      7.73 o 
   3  12   0       52.52       56.59      5.04 o 
   4  12   0       41.84       33.35      3.78 o 
   5  12   0      152.12      159.10     10.84 o 
   6  12   0       56.17       50.54      4.50 o 
   7  12   0       48.83       38.56      4.78 o 
   8  12   0       11.75        9.64      3.72 o 
   9  12   0      154.26      149.68      8.58 o 
  10  12   0       94.98       90.77      9.71 o 
  11  12   0       23.45       21.14      6.95 o 
  12  12   0       63.96       62.12     11.33 o 
  13  12   0       46.61       49.14      8.79 o 
  14  12   0       15.90       17.89      7.08 o 
  15  12   0      150.36      143.97     14.05 o 
   1  13   0      999.20     1032.66     27.65 o 
   2  13   0       96.56      119.27     17.81 o 
   3  13   0        0.65        0.28      6.01 o 
   4  13   0      607.40      670.84     16.80 o 
   5  13   0       11.99       19.96      4.98 o 
   6  13   0        3.58        0.42      3.71 o 
   7  13   0       21.56       15.31      4.89 o 
   8  13   0       35.62       16.73      4.98 o 
   9  13   0      142.21      190.14     19.12 o 
  10  13   0       97.33       79.64     13.36 o 
  11  13   0       16.01       -0.96      6.23 o 
  12  13   0       47.16       57.06     12.10 o 
  13  13   0      112.81       92.66     14.92 o 
  14  13   0       84.75       66.79     13.75 o 
   0  14   0      398.32      394.72     21.99 o 
   1  14   0       69.16       59.83      7.09 o 
   2  14   0       20.11       16.83      4.93 o 
   3  14   0      216.13      201.01     10.92 o 
   4  14   0       66.52       61.76      8.05 o 
   5  14   0       98.55       80.89      8.17 o 
   6  14   0        4.72        3.22      4.02 o 
   7  14   0      314.49      312.10     14.08 o 
   8  14   0      314.69      343.18     22.72 o 
   9  14   0      398.95      384.91     24.68 o 
  10  14   0      173.81      158.57     18.21 o 
  11  14   0      114.43       89.27     14.40 o 
  12  14   0       13.82        9.84      8.56 o 
  13  14   0       47.87       46.31     12.54 o 
   1  15   0       27.55       28.10      5.82 o 
   2  15   0      152.29      147.54     10.25 o 
   3  15   0        0.61       -4.42      3.37 o 
   4  15   0       46.31       54.08      7.20 o 
   5  15   0      224.28      216.44     14.10 o 
   6  15   0      722.32      746.37     23.93 o 
   7  15   0       65.59       78.21     10.50 o 
   8  15   0       40.12       45.34     10.88 o 
   9  15   0        2.36        0.93      7.04 o 
  10  15   0       29.16       31.69     10.26 o 
  11  15   0       67.05       45.05     11.31 o 
  12  15   0      202.11      196.08     21.45 o 
   0  16   0      462.61      540.35     28.26 o 
   1  16   0      140.59      113.92     10.22 o 
   2  16   0      467.48      472.19     18.42 o 
   3  16   0      109.57      116.46     10.32 o 
   4  16   0        0.62       -1.44      4.99 o 
   5  16   0        0.16       -3.10      6.74 o 
   6  16   0       43.13       42.81      7.20 o 
   7  16   0        0.05       -9.90      4.95 o 
   8  16   0       25.61       26.75      9.89 o 
   9  16   0       96.37       94.99     15.25 o 
  10  16   0       10.38        5.28      8.15 o 
   1  17   0       83.01       94.66      9.86 o 
   2  17   0       26.21       38.32      7.20 o 
   3  17   0       99.84      119.39     10.82 o 
   4  17   0        1.07        2.55      4.56 o 
   5  17   0        1.33        2.27      8.07 o 
   6  17   0       14.86       22.29     10.05 o 
   7  17   0       94.22       81.83     14.60 o 
   8  17   0       45.00       41.25     10.93 o 
   9  17   0       22.22       25.18      9.86 o 
   0  18   0        7.60       10.61      7.77 o 
   1  18   0       42.87       43.75      7.71 o 
   2  18   0       23.17       19.15      8.40 o 
   3  18   0        0.22       -0.35      4.87 o 
   4  18   0       24.06       25.35      6.59 o 
   5  18   0       40.37       36.27     11.08 o 
   6  18   0       36.53       39.46     11.78 o 
   7  18   0       75.13       82.56     14.73 o 
   1  19   0        9.60        8.23      5.61 o 
   2  19   0       28.77       26.09      7.06 o 
   3  19   0        0.21        2.91      5.29 o 
 -19   1   1        1.34        4.16      8.51 o 
 -18   1   1        3.04        0.15      8.25 o 
 -17   1   1       38.48       41.36      6.80 o 
 -16   1   1       91.43      103.92      7.25 o 
 -15   1   1      258.05      253.94      9.51 o 
 -14   1   1      184.24      178.01      8.01 o 
 -13   1   1      195.59      174.71      7.40 o 
 -12   1   1        9.52       15.11      3.22 o 
 -11   1   1        8.53        4.80      2.48 o 
 -10   1   1      299.54      307.82      6.44 o 
  -9   1   1      120.86      120.23      3.36 o 
  -8   1   1      458.67      423.24      6.80 o 
  -7   1   1      162.53      224.26      4.37 o 
  -6   1   1     5197.65     5472.21     56.83 o 
  -5   1   1      350.81      362.29      5.09 o 
  -4   1   1     5046.64     4979.48     59.94 o 
  -3   1   1     1622.30     1556.28     49.06 o 
  -2   1   1      532.73      525.35     10.75 o 
  -1   1   1       10.34        9.24      1.40 o 
   0   1   1      779.44      770.10     14.93 o 
   1   1   1     1380.05     1377.25     27.91 o 
   2   1   1     6772.21     6558.62     90.95 o 
   3   1   1     5716.52     5339.03     66.00 o 
   4   1   1       60.50       40.30      1.93 o 
   5   1   1      696.77      684.45      8.57 o 
   6   1   1      209.84      201.83      3.76 o 
   7   1   1       21.69       16.07      1.55 o 
   8   1   1     3658.90     3725.50     40.17 o 
   9   1   1       12.80        6.82      1.46 o 
  10   1   1       13.49        7.50      2.50 o 
  11   1   1      708.07      688.11     12.96 o 
  12   1   1     1093.48     1049.65     17.97 o 
  13   1   1     1502.04     1379.36     25.88 o 
  14   1   1      687.81      622.21     15.31 o 
  15   1   1      321.20      288.91     10.41 o 
  16   1   1      118.66      111.79      7.97 o 
  17   1   1        1.22       -0.11      3.69 o 
  18   1   1      129.50      192.25     12.35 o 
  19   1   1        9.86        8.97      9.35 o 
 -19   2   1       66.79       65.13     12.29 o 
 -18   2   1        1.97       -1.87      5.21 o 
 -17   2   1       35.61       29.98      6.28 o 
 -16   2   1      165.39      154.72     10.55 o 
 -15   2   1      187.45      153.40      7.78 o 
 -14   2   1      163.79      167.59      7.90 o 
 -13   2   1      130.02      124.69      6.69 o 
 -12   2   1        3.86        6.65      3.16 o 
 -11   2   1        1.08       -0.06      1.86 o 
 -10   2   1      633.59      548.04      8.49 o 
  -9   2   1      292.01      266.80      5.14 o 
  -8   2   1        2.66       12.41      1.41 o 
  -7   2   1    17309.66    18659.24    221.38 o 
  -6   2   1     8021.88     8337.35    100.03 o 
  -5   2   1       26.00       20.95      1.35 o 
  -4   2   1      507.39      465.57      6.52 o 
  -3   2   1     1898.95     1876.91     24.02 o 
  -2   2   1     2678.74     2573.34     32.00 o 
  -1   2   1     3606.81     3721.27     60.63 o 
   0   2   1      132.11      124.93      3.13 o 
   1   2   1     1772.31     1868.24     31.32 o 
   2   2   1     2940.36     2904.53     41.04 o 
   3   2   1        1.28        1.33      0.73 o 
   4   2   1     1514.53     1501.56     21.87 o 
   5   2   1     1558.48     1608.32     26.98 o 
   6   2   1      752.80      746.83     10.34 o 
   7   2   1      219.62      258.79      5.10 o 
   8   2   1     1593.26     1730.38     21.83 o 
   9   2   1     1433.12     1349.80     20.09 o 
  10   2   1      238.00      201.62      7.83 o 
  11   2   1      136.19      113.75      4.95 o 
  12   2   1      154.03      148.24      5.84 o 
  13   2   1      557.60      563.22     12.12 o 
  14   2   1       81.40       74.78      8.13 o 
  15   2   1       25.98       28.71      4.65 o 
  16   2   1      229.85      287.14     10.82 o 
  17   2   1        0.00        1.46      3.64 o 
  18   2   1       32.65       37.35      7.76 o 
  19   2   1       11.68       10.60      5.68 o 
 -19   3   1       28.40       27.51      9.92 o 
 -18   3   1       13.51       19.68      6.19 o 
 -17   3   1        5.72        8.42      5.08 o 
 -16   3   1        1.35        0.52      4.16 o 
 -15   3   1      120.21      113.25      8.96 o 
 -14   3   1      368.07      367.47     11.75 o 
 -13   3   1        2.87        2.10      2.80 o 
 -12   3   1      143.62      124.36      5.28 o 
 -11   3   1       23.26       26.90      2.93 o 
 -10   3   1      521.28      508.29      8.54 o 
  -9   3   1     1180.84     1138.89     16.75 o 
  -8   3   1      104.54      137.86      3.75 o 
  -7   3   1      144.06      153.90      3.73 o 
  -6   3   1        0.51        1.46      0.98 o 
  -5   3   1     1101.33     1083.57     13.75 o 
  -4   3   1       47.35       39.00      1.63 o 
  -3   3   1      890.35      962.65     11.91 o 
  -2   3   1     2696.56     2553.28     38.56 o 
  -1   3   1     6579.06     7256.73    141.71 o 
   0   3   1    40437.95    43047.92    502.29 o 
   1   3   1    11652.49    13150.02    180.75 o 
   2   3   1     1915.08     1945.07     22.58 o 
   3   3   1       29.80       30.39      1.46 o 
   4   3   1     1236.83     1239.49     15.29 o 
   5   3   1     1978.37     1922.48     41.66 o 
   6   3   1      515.90      542.91      8.71 o 
   7   3   1      132.15      173.90      5.69 o 
   8   3   1       47.53       37.49      2.33 o 
   9   3   1      669.69      668.51     13.63 o 
  10   3   1       96.77      107.64      5.50 o 
  11   3   1      137.31      141.99      5.57 o 
  12   3   1      414.08      370.57      9.16 o 
  13   3   1      117.00      130.63      5.87 o 
  14   3   1      120.42      123.89      6.20 o 
  15   3   1        6.55        3.22      2.83 o 
  16   3   1      114.09      131.21      8.28 o 
  17   3   1       61.76       79.69      8.76 o 
  18   3   1       51.72       62.17      8.30 o 
  19   3   1       10.49       15.81      5.88 o 
 -19   4   1      160.25      221.56     32.89 o 
 -18   4   1       10.26       23.96      7.72 o 
 -17   4   1       59.35       55.35      7.47 o 
 -16   4   1      188.70      178.90     11.04 o 
 -15   4   1      134.06      126.84      9.44 o 
 -14   4   1        1.29        2.65      2.56 o 
 -13   4   1       81.77       98.05      8.36 o 
 -12   4   1      774.17      799.90     15.70 o 
 -11   4   1        0.10        1.52      1.84 o 
 -10   4   1      205.57      192.08      6.50 o 
  -9   4   1       57.45       65.95      3.09 o 
  -8   4   1      188.06      188.22      4.46 o 
  -7   4   1      276.42      302.16      6.31 o 
  -6   4   1        4.76        7.27      1.31 o 
  -5   4   1        0.01        0.14      0.87 o 
  -4   4   1      322.64      372.99      5.83 o 
  -3   4   1      962.13      910.18     10.66 o 
  -2   4   1      812.41      894.36     15.54 o 
  -1   4   1      494.79      535.43      6.54 o 
   0   4   1     5650.34     6446.74    101.17 o 
   1   4   1     3301.27     3732.59     89.94 o 
   2   4   1     4452.90     4602.82     54.09 o 
   3   4   1        8.24        5.95      0.92 o 
   4   4   1      407.36      459.32      7.49 o 
   5   4   1     2644.34     2832.93     33.11 o 
   6   4   1      836.03      875.69     12.03 o 
   7   4   1       33.13       48.94      2.52 o 
   8   4   1       28.19       23.02      2.31 o 
   9   4   1      853.50      804.64     17.49 o 
  10   4   1        0.01       -0.34      2.22 o 
  11   4   1       75.25       67.46      4.99 o 
  12   4   1      322.41      321.76      8.46 o 
  13   4   1      831.06      796.56     15.24 o 
  14   4   1      160.75      154.33      6.64 o 
  15   4   1      109.95      111.56      6.84 o 
  16   4   1       20.02       17.63      4.35 o 
  17   4   1        2.54       -1.07      6.71 o 
  18   4   1        0.53       -4.05      4.67 o 
 -18   5   1       17.35       19.28      6.03 o 
 -17   5   1       31.37       44.07      7.25 o 
 -16   5   1        1.68       -1.59      4.41 o 
 -15   5   1      288.38      290.17     25.23 o 
 -14   5   1      450.65      441.21     15.30 o 
 -13   5   1     1332.93     1289.23     21.23 o 
 -12   5   1      628.51      612.06     13.37 o 
 -11   5   1       17.34       19.95      3.26 o 
 -10   5   1        0.58        0.31      2.07 o 
  -9   5   1        2.58        4.89      2.34 o 
  -8   5   1       66.53       47.88      2.66 o 
  -7   5   1       97.09      100.93      3.32 o 
  -6   5   1      481.53      467.43      7.50 o 
  -5   5   1     3857.28     4045.44     51.29 o 
  -4   5   1     1829.50     2007.27     22.19 o 
  -3   5   1       16.56       16.83      1.27 o 
  -2   5   1      442.53      470.73      6.81 o 
  -1   5   1      359.41      451.97      6.88 o 
   0   5   1     8819.32    10213.69    167.28 o 
   1   5   1     3811.76     4540.27     63.60 o 
   2   5   1      696.84      763.08     12.85 o 
   3   5   1     1615.21     1683.42     20.34 o 
   4   5   1      554.10      680.00      9.54 o 
   5   5   1     4070.71     4198.17     53.44 o 
   6   5   1      538.02      567.52     10.31 o 
   7   5   1      641.03      535.05      8.63 o 
   8   5   1       79.84       58.15      4.48 o 
   9   5   1      700.70      704.84     14.39 o 
  10   5   1      332.04      288.94      8.65 o 
  11   5   1     1745.68     1723.51     33.26 o 
  12   5   1     2188.19     2087.81     39.53 o 
  13   5   1      560.04      542.65     11.99 o 
  14   5   1       34.51       35.57      4.03 o 
  15   5   1        3.78        7.14      3.24 o 
  16   5   1       77.46       81.16      8.43 o 
  17   5   1       13.16        7.66      5.74 o 
  18   5   1      167.92      222.27     13.40 o 
 -18   6   1       72.15       75.33     11.40 o 
 -17   6   1       93.10       81.12      8.71 o 
 -16   6   1      313.55      325.84     14.35 o 
 -15   6   1     1124.72     1113.29     28.04 o 
 -14   6   1       29.45       33.71      5.78 o 
 -13   6   1     4243.01     4039.47     74.78 o 
 -12   6   1      269.43      283.01      9.06 o 
 -11   6   1       21.24       22.66      3.36 o 
 -10   6   1        5.34        3.06      2.31 o 
  -9   6   1        0.00       -1.85      1.41 o 
  -8   6   1     1824.12     1842.91     23.53 o 
  -7   6   1     6187.67     6298.19     71.83 o 
  -6   6   1      898.15      949.34     14.17 o 
  -5   6   1      958.59     1006.50     12.46 o 
  -4   6   1      578.23      654.40      8.69 o 
  -3   6   1      256.53      277.63      4.60 o 
  -2   6   1      180.48      229.81      4.29 o 
  -1   6   1      189.87      204.10      3.56 o 
   0   6   1     2515.26     3065.26     41.99 o 
   1   6   1      671.21      783.67     13.01 o 
   2   6   1     2095.54     2567.29     46.85 o 
   3   6   1     2118.97     2489.27     27.15 o 
   4   6   1     4503.13     5052.70     57.46 o 
   5   6   1     1031.20     1097.00     14.60 o 
   6   6   1      711.94      769.10     11.22 o 
   7   6   1      335.41      301.04      6.05 o 
   8   6   1      141.34      138.50      5.64 o 
   9   6   1        0.01       -0.20      2.16 o 
  10   6   1        0.01       -2.47      3.22 o 
  11   6   1        6.97        5.91      5.80 o 
  12   6   1      363.59      325.91     10.01 o 
  13   6   1      792.74      766.10     17.13 o 
  14   6   1      452.01      457.59     13.15 o 
  15   6   1       56.84       64.11      8.66 o 
  16   6   1       39.04       52.30      9.88 o 
  17   6   1       18.65       33.38      6.77 o 
  18   6   1       84.73      126.71     15.01 o 
 -18   7   1      134.12      142.89     11.61 o 
 -17   7   1       96.40       96.25     11.09 o 
 -16   7   1        7.71       10.94      5.33 o 
 -15   7   1        9.93        6.53      4.54 o 
 -14   7   1      645.10      673.85     21.13 o 
 -13   7   1       69.92       58.26      9.77 o 
 -12   7   1       65.14       74.06      7.12 o 
 -11   7   1        0.46        0.94      2.77 o 
 -10   7   1       27.43       23.24      3.24 o 
  -9   7   1       22.89       20.98      2.95 o 
  -8   7   1        0.09        0.80      1.48 o 
  -7   7   1      252.74      260.60      5.68 o 
  -6   7   1     1029.42     1119.54     16.25 o 
  -5   7   1      512.74      628.39     10.72 o 
  -4   7   1      988.33     1077.04     15.74 o 
  -3   7   1      503.60      656.99     10.36 o 
  -2   7   1       84.07      147.19      3.25 o 
  -1   7   1       12.23       19.79      1.22 o 
   0   7   1     2458.86     3167.35     57.67 o 
   1   7   1     8632.78    10334.75    147.78 o 
   2   7   1     3952.21     4707.05     62.45 o 
   3   7   1       79.36       77.04      2.44 o 
   4   7   1      204.26      235.67      5.16 o 
   5   7   1      930.17     1092.14     14.84 o 
   6   7   1       25.56       30.11      2.78 o 
   7   7   1     1278.43     1187.78     20.26 o 
   8   7   1      904.51      778.81     15.41 o 
   9   7   1       14.20        8.38      2.81 o 
  10   7   1      297.04      245.91      8.76 o 
  11   7   1      419.84      426.57     11.33 o 
  12   7   1     1370.46     1271.44     24.08 o 
  13   7   1      243.95      245.83     10.63 o 
  14   7   1      555.08      532.18     17.56 o 
  15   7   1       15.72       11.32      5.25 o 
  16   7   1      234.93      244.90     15.33 o 
  17   7   1        0.16       -5.91      4.90 o 
 -17   8   1       12.09       33.07      7.13 o 
 -16   8   1       13.17       28.99      6.78 o 
 -15   8   1      176.29      158.63     11.00 o 
 -14   8   1       56.89       72.64      7.82 o 
 -13   8   1       10.88        5.41      5.02 o 
 -12   8   1      682.63      609.49     17.93 o 
 -11   8   1        3.13        0.67      3.61 o 
 -10   8   1       35.10       37.30      3.88 o 
  -9   8   1       15.58       15.64      2.89 o 
  -8   8   1      298.63      284.61      8.84 o 
  -7   8   1      231.74      276.89      5.59 o 
  -6   8   1      209.34      205.24      4.54 o 
  -5   8   1       73.66       67.08      2.77 o 
  -4   8   1        2.90        2.81      1.43 o 
  -3   8   1       73.16      107.17      3.92 o 
  -2   8   1      153.37      180.02      3.85 o 
  -1   8   1     1206.34     1444.12     14.95 o 
   0   8   1        8.88        8.42      1.20 o 
   1   8   1      318.26      319.85      4.90 o 
   2   8   1     3079.22     3465.02     37.41 o 
   3   8   1        2.86        6.38      1.17 o 
   4   8   1     1085.10     1240.19     16.45 o 
   5   8   1       60.95       61.60      2.83 o 
   6   8   1     2180.65     2326.63     28.89 o 
   7   8   1      515.77      475.87     10.86 o 
   8   8   1     3405.80     3119.81     48.10 o 
   9   8   1     1371.00     1340.19     23.98 o 
  10   8   1        8.28       15.55      4.79 o 
  11   8   1       26.26       14.69      3.49 o 
  12   8   1       77.14       65.97      5.46 o 
  13   8   1      308.93      290.77     10.05 o 
  14   8   1     1027.70      993.69     27.27 o 
  15   8   1        0.01       -0.20      4.63 o 
  16   8   1        4.36        4.09      5.66 o 
  17   8   1        5.65        8.23      5.57 o 
 -17   9   1      133.46      150.56     11.77 o 
 -16   9   1       59.43       51.04      7.43 o 
 -15   9   1      314.54      362.03     15.06 o 
 -14   9   1       38.26       53.84      7.21 o 
 -13   9   1      133.39      132.86      9.74 o 
 -12   9   1        4.26        4.05      4.83 o 
 -11   9   1        0.92       -0.73      3.33 o 
 -10   9   1     1210.00     1174.29     19.46 o 
  -9   9   1     1551.93     1438.80     22.28 o 
  -8   9   1      817.97      881.26     15.05 o 
  -7   9   1        0.24       -0.47      1.53 o 
  -6   9   1      220.11      207.25      5.11 o 
  -5   9   1        0.52        2.59      1.39 o 
  -4   9   1      186.81      221.67      4.68 o 
  -3   9   1      261.88      304.62      8.08 o 
  -2   9   1        0.03        1.83      1.12 o 
  -1   9   1        0.04        0.76      0.94 o 
   0   9   1       46.69       48.03      1.96 o 
   1   9   1     2844.12     3378.56     43.00 o 
   2   9   1      976.52     1151.71     13.62 o 
   3   9   1      968.72     1051.74     12.82 o 
   4   9   1      166.51      162.51      4.18 o 
   5   9   1      110.80      116.08      4.79 o 
   6   9   1       86.92      127.73      5.95 o 
   7   9   1     1418.61     1374.07     21.78 o 
   8   9   1     2352.66     2163.43     35.25 o 
   9   9   1      316.54      342.08      9.78 o 
  10   9   1     1581.31     1494.59     26.83 o 
  11   9   1      271.02      290.64     14.04 o 
  12   9   1       85.11       97.58      6.54 o 
  13   9   1      320.67      326.15     20.38 o 
  14   9   1        0.21        0.34      4.90 o 
  15   9   1      551.68      610.56     31.36 o 
  16   9   1        1.53        5.99      6.18 o 
  17   9   1        3.94        2.49      6.51 o 
 -16  10   1       50.98       45.37      9.23 o 
 -15  10   1        0.07        6.06      5.81 o 
 -14  10   1       97.55      103.64      9.14 o 
 -13  10   1       34.97       32.21      4.75 o 
 -12  10   1      139.82      138.64      7.61 o 
 -11  10   1       76.18       89.86      6.19 o 
 -10  10   1      518.50      512.16     18.75 o 
  -9  10   1       25.91       18.61      2.87 o 
  -8  10   1      126.83      110.38      4.93 o 
  -7  10   1     1450.22     1487.09     22.57 o 
  -6  10   1      239.45      268.24      9.15 o 
  -5  10   1       84.54       80.52      3.36 o 
  -4  10   1      226.50      199.62      4.62 o 
  -3  10   1      154.37      163.30      4.11 o 
  -2  10   1       32.61       30.62      2.09 o 
  -1  10   1      176.36      198.20      4.03 o 
   0  10   1       55.40       59.19      2.22 o 
   1  10   1      123.98      144.80      3.56 o 
   2  10   1      175.28      181.81      3.85 o 
   3  10   1       95.25       93.88      3.26 o 
   4  10   1      135.05      117.30      6.07 o 
   5  10   1       65.25       72.01      5.31 o 
   6  10   1       16.74       12.96      2.17 o 
   7  10   1        9.51        0.71      1.74 o 
   8  10   1      302.47      299.35      7.69 o 
   9  10   1       20.92       13.00      3.01 o 
  10  10   1       82.72      112.89      7.63 o 
  11  10   1       24.65       18.23      4.35 o 
  12  10   1      142.53      130.53     11.85 o 
  13  10   1       80.06       70.55     14.37 o 
  14  10   1      225.84      230.08     15.12 o 
  15  10   1        2.18       -5.17      5.65 o 
  16  10   1       97.89      103.27     12.35 o 
 -16  11   1       33.46       21.46      7.73 o 
 -15  11   1        0.54        0.37      8.85 o 
 -14  11   1      106.91      105.63     19.81 o 
 -13  11   1       73.26       69.92      9.53 o 
 -12  11   1      492.18      446.30     36.13 o 
 -11  11   1      217.92      237.24     13.69 o 
 -10  11   1       11.44        9.96      3.66 o 
  -9  11   1        0.81        1.58      2.13 o 
  -8  11   1      346.53      339.43      8.75 o 
  -7  11   1        1.00        1.55      2.01 o 
  -6  11   1      395.27      393.43      7.93 o 
  -5  11   1       10.42        7.49      1.96 o 
  -4  11   1      277.82      288.30      7.24 o 
  -3  11   1       25.72       21.15      2.07 o 
  -2  11   1      263.30      286.13      5.73 o 
  -1  11   1      805.29      970.46     13.07 o 
   0  11   1     1112.30     1354.84     18.30 o 
   1  11   1      515.46      609.28     10.11 o 
   2  11   1     1555.52     1686.95     22.09 o 
   3  11   1       25.54       34.81      3.56 o 
   4  11   1      243.50      239.71      7.52 o 
   5  11   1        2.94       -2.91      2.22 o 
   6  11   1      142.52      116.79      7.25 o 
   7  11   1       26.58       26.73      4.30 o 
   8  11   1       84.90       89.08      6.65 o 
   9  11   1      261.15      251.93     16.80 o 
  10  11   1       46.09       34.53      5.07 o 
  11  11   1      201.95      198.80      9.56 o 
  12  11   1      170.94      171.62     23.93 o 
  13  11   1       54.39       51.66      8.94 o 
  14  11   1        6.76        7.72      6.43 o 
  15  11   1       14.78       11.42      6.83 o 
 -15  12   1       92.18      102.06     12.47 o 
 -14  12   1        0.75       10.04      7.94 o 
 -13  12   1      100.69      101.74     11.51 o 
 -12  12   1        0.01        2.47      5.58 o 
 -11  12   1        0.05       -5.39     14.49 o 
 -10  12   1        1.96        9.70      6.04 o 
  -9  12   1       29.21       64.25     11.89 o 
  -8  12   1        1.27        3.34      3.23 o 
  -7  12   1        3.25       -0.40      3.02 o 
  -6  12   1       38.70       39.81      5.57 o 
  -5  12   1      644.83      659.69     16.13 o 
  -4  12   1      261.49      268.96      9.40 o 
  -3  12   1     1019.42     1078.64     19.52 o 
  -2  12   1      235.01      213.60      7.17 o 
  -1  12   1       18.32       23.41      3.74 o 
   0  12   1      314.06      360.90      9.57 o 
   1  12   1      660.78      783.67     16.20 o 
   2  12   1     4884.30     5269.68     67.29 o 
   3  12   1     1350.41     1379.02     24.38 o 
   4  12   1        7.78        7.90      2.69 o 
   5  12   1       39.36       55.56      4.67 o 
   6  12   1      230.46      227.84      7.94 o 
   7  12   1       59.07       58.60      5.78 o 
   8  12   1      329.65      348.04     12.03 o 
   9  12   1      695.10      699.89     18.61 o 
  10  12   1      485.29      496.98     23.85 o 
  11  12   1      253.75      238.35     14.22 o 
  12  12   1        4.83        1.89      5.13 o 
  13  12   1       71.91       68.15     10.00 o 
  14  12   1        6.54        0.21      7.38 o 
  15  12   1       42.81       43.41     15.66 o 
 -14  13   1       75.47       77.47     13.96 o 
 -13  13   1       86.74       62.54     12.68 o 
 -12  13   1        0.97        1.15      6.40 o 
 -11  13   1       82.50      102.86     15.10 o 
 -10  13   1       15.96       13.59      7.62 o 
  -9  13   1      106.37      104.54     14.34 o 
  -8  13   1       92.77       83.99     12.65 o 
  -7  13   1      169.87      179.75     10.88 o 
  -6  13   1       42.29       36.60      9.55 o 
  -5  13   1       47.30       51.17      6.34 o 
  -4  13   1      593.16      636.97     39.56 o 
  -3  13   1       11.19       15.81      4.48 o 
  -2  13   1      297.62      303.06     21.04 o 
  -1  13   1       12.10        7.55      4.04 o 
   0  13   1       68.01       68.14      7.16 o 
   1  13   1      998.83     1093.35     23.34 o 
   2  13   1      283.83      325.01     10.89 o 
   3  13   1      106.24      121.55      7.48 o 
   4  13   1        5.90        5.86      3.16 o 
   5  13   1       21.45       31.33      4.42 o 
   6  13   1       13.14       10.30      5.21 o 
   7  13   1        0.75        4.25      3.22 o 
   8  13   1      880.56      869.95     22.55 o 
   9  13   1     1051.42     1104.34     43.12 o 
  10  13   1      493.58      465.93     19.90 o 
  11  13   1       80.31       65.92      9.21 o 
  12  13   1        7.29        7.12      6.03 o 
  13  13   1      132.32      149.52     13.86 o 
  14  13   1        0.13        0.86      6.08 o 
 -13  14   1      110.24       93.47     15.40 o 
 -12  14   1       30.12       44.75     10.89 o 
 -11  14   1       46.37       35.67     10.23 o 
 -10  14   1      135.44      106.70     15.00 o 
  -9  14   1       71.87       67.98     12.39 o 
  -8  14   1        0.79       -9.84      5.07 o 
  -7  14   1       46.99       51.72      6.98 o 
  -6  14   1      562.41      568.06     19.50 o 
  -5  14   1      229.01      235.52     22.15 o 
  -4  14   1      523.88      545.73     18.82 o 
  -3  14   1        2.64        7.68      4.30 o 
  -2  14   1        0.12       -3.72      3.40 o 
  -1  14   1       46.24       56.75      6.84 o 
   0  14   1       70.04       54.16      6.83 o 
   1  14   1       12.58       10.69      4.49 o 
   2  14   1       38.83       29.07      5.62 o 
   3  14   1        6.27       14.77      4.69 o 
   4  14   1        0.90       -1.46      3.74 o 
   5  14   1      309.62      304.95     13.84 o 
   6  14   1      360.37      382.85     22.94 o 
   7  14   1      199.25      175.70     10.79 o 
   8  14   1      303.11      316.24     14.62 o 
   9  14   1      255.09      322.78     22.43 o 
  10  14   1      118.03      134.09     16.82 o 
  11  14   1       13.00       20.55      8.79 o 
  12  14   1       10.06       10.24      7.66 o 
  13  14   1       94.90       93.01     15.27 o 
 -12  15   1       12.41        8.17      8.69 o 
 -11  15   1       15.11        6.81      7.59 o 
 -10  15   1       77.60       87.67     14.12 o 
  -9  15   1        8.95       12.46      8.19 o 
  -8  15   1       35.43       21.87      9.32 o 
  -7  15   1       60.16       77.62     13.04 o 
  -6  15   1        1.87        4.19      4.60 o 
  -5  15   1      299.18      252.34     12.81 o 
  -4  15   1       17.46       18.59      4.98 o 
  -3  15   1       13.91        8.02      4.67 o 
  -2  15   1       33.04       42.55      6.63 o 
  -1  15   1        1.12        4.56      5.75 o 
   0  15   1       60.16       56.82      7.35 o 
   1  15   1       18.00        9.86      4.65 o 
   2  15   1      178.23      174.43     10.76 o 
   3  15   1      180.63      184.75     11.08 o 
   4  15   1      199.02      202.17     11.75 o 
   5  15   1      104.83      102.54      9.52 o 
   6  15   1      474.89      517.59     27.35 o 
   7  15   1       87.01       90.50     10.12 o 
   8  15   1       32.90       45.08      7.23 o 
   9  15   1       85.86       60.28     12.68 o 
  10  15   1      368.83      441.26     28.27 o 
  11  15   1        7.57       10.52      8.55 o 
  12  15   1       20.48        7.31      8.08 o 
 -11  16   1        4.11       -9.05      4.52 o 
 -10  16   1        1.85        6.98      7.96 o 
  -9  16   1        8.70        1.09      7.58 o 
  -8  16   1      189.67      219.96     19.90 o 
  -7  16   1      146.31      167.92     18.87 o 
  -6  16   1      149.31      130.96     17.21 o 
  -5  16   1      119.11      124.52     10.59 o 
  -4  16   1      359.39      337.37     15.44 o 
  -3  16   1       27.21       26.98      5.97 o 
  -2  16   1      234.21      240.84     13.16 o 
  -1  16   1       58.94       57.16      7.74 o 
   0  16   1      199.30      200.95     12.53 o 
   1  16   1     1149.64     1126.18     31.77 o 
   2  16   1     1422.47     1384.84     36.96 o 
   3  16   1        9.52       15.80      6.21 o 
   4  16   1        0.21       -5.90      3.92 o 
   5  16   1       15.07       28.63      6.39 o 
   6  16   1      773.47      821.93     26.32 o 
   7  16   1       13.75       19.08      6.24 o 
   8  16   1      307.49      298.94     22.63 o 
   9  16   1      239.94      224.69     20.20 o 
  10  16   1        9.76        3.47      8.11 o 
  -9  17   1      214.99      175.29     20.79 o 
  -8  17   1      113.13       91.71     15.52 o 
  -7  17   1      243.60      255.14     21.81 o 
  -6  17   1       64.00       84.58     14.26 o 
  -5  17   1      526.06      605.11     32.72 o 
  -4  17   1      100.81      118.05     10.72 o 
  -3  17   1        0.52        3.61      5.62 o 
  -2  17   1        5.24        8.75      6.31 o 
  -1  17   1       98.34      124.39     11.15 o 
   0  17   1       32.05       31.45      6.61 o 
   1  17   1       57.28       47.20      7.38 o 
   2  17   1       65.12       88.41      9.63 o 
   3  17   1       27.22       34.69      6.73 o 
   4  17   1       97.31       83.62      9.24 o 
   5  17   1      242.49      277.01     16.27 o 
   6  17   1       75.44       76.12      9.17 o 
   7  17   1      243.67      223.75     20.33 o 
   8  17   1      470.74      497.20     30.16 o 
   9  17   1      580.68      578.84     33.94 o 
  -7  18   1       14.44       20.93     10.47 o 
  -6  18   1       11.42        8.47      8.26 o 
  -5  18   1        5.69       14.75      8.75 o 
  -4  18   1       25.18       16.66      9.01 o 
  -3  18   1       36.13       19.79      7.22 o 
  -2  18   1        0.43        0.57      4.81 o 
  -1  18   1       80.90       85.08      9.85 o 
   0  18   1       15.87       24.38      6.68 o 
   1  18   1       68.06       68.20      9.06 o 
   2  18   1       42.88       37.29      7.44 o 
   3  18   1        0.01       -3.38      4.66 o 
   4  18   1      129.52      171.46     13.33 o 
   5  18   1      280.09      296.64     15.68 o 
   6  18   1       96.62       87.20     14.67 o 
  -3  19   1        5.63        6.55      8.45 o 
  -2  19   1      101.63       99.06     10.72 o 
  -1  19   1      122.36      132.38     17.94 o 
   0  19   1       32.52       32.41      7.46 o 
   1  19   1      118.33      102.11     11.12 o 
   2  19   1      141.83      122.93     11.78 o 
   3  19   1       14.60       43.30      7.93 o 
 -19   0   2        0.73        5.73     12.56 o 
 -18   0   2       62.67       69.00     17.25 o 
 -17   0   2      372.74      366.91     29.29 o 
 -16   0   2      902.54      895.65     28.04 o 
 -15   0   2       10.80        4.66      7.10 o 
 -14   0   2     1418.92     1169.15     32.17 o 
 -13   0   2        0.55        9.51      4.11 o 
 -12   0   2      108.87      124.94      8.50 o 
 -11   0   2     1347.18     1274.84     32.01 o 
 -10   0   2      216.94      212.93      7.32 o 
  -9   0   2       47.22       49.03      4.99 o 
  -8   0   2      622.90      643.95     14.60 o 
  -7   0   2      496.22      577.06     12.11 o 
  -6   0   2     1908.74     2003.70     33.78 o 
  -5   0   2       45.24       32.07      2.32 o 
  -4   0   2     2408.58     2340.02     47.57 o 
  -3   0   2    43284.43    42846.80   1105.90 o 
  -2   0   2     1979.05     2170.29     56.90 o 
  -1   0   2    21759.78    20797.57    351.76 o 
   0   0   2      562.75      514.62     11.12 o 
   1   0   2    36282.67    34050.63    848.01 o 
   2   0   2      612.10      611.87     13.94 o 
   3   0   2      203.57      240.01     11.41 o 
   4   0   2       22.32       16.62      2.48 o 
   5   0   2     1483.77     1308.84     29.33 o 
   6   0   2      258.56      284.16      7.70 o 
   7   0   2    13605.19    13699.99    216.32 o 
   8   0   2      640.74      831.35     17.48 o 
   9   0   2      186.03      120.18      5.70 o 
  10   0   2     1377.04     1320.09     26.28 o 
  11   0   2       21.01       24.86      3.89 o 
  12   0   2      174.90      163.03     15.33 o 
  13   0   2     1220.22     1184.07     32.90 o 
  14   0   2     1958.22     1833.75     70.64 o 
  15   0   2        0.74        3.51      4.71 o 
  16   0   2      112.27       90.84     10.24 o 
  17   0   2      642.18      697.42     25.76 o 
  18   0   2       53.69       60.55      9.25 o 
  19   0   2       93.74       91.98     20.03 o 
 -19   1   2        3.22       -8.45      8.04 o 
 -18   1   2       31.36       39.38     10.40 o 
 -17   1   2      284.39      304.91     18.51 o 
 -16   1   2      665.98      631.71     19.18 o 
 -15   1   2      802.69      840.14     18.47 o 
 -14   1   2      667.09      647.54     15.47 o 
 -13   1   2       56.44       43.57      5.26 o 
 -12   1   2       96.07       96.26      5.66 o 
 -11   1   2      531.63      497.58     11.53 o 
 -10   1   2      350.34      358.45      8.45 o 
  -9   1   2      464.90      488.40      8.21 o 
  -8   1   2      714.06      715.80     10.43 o 
  -7   1   2     1265.18     1439.75     16.55 o 
  -6   1   2      927.86      994.99     13.71 o 
  -5   1   2      488.35      529.48      7.79 o 
  -4   1   2    12426.18    12609.49    152.87 o 
  -3   1   2    18097.13    18239.65    326.30 o 
  -2   1   2       20.38       33.91      1.33 o 
  -1   1   2     8889.57     8915.45    111.29 o 
   0   1   2     1788.13     1752.35     19.84 o 
   1   1   2      142.72      160.34      7.42 o 
   2   1   2      474.97      521.45      6.93 o 
   3   1   2      334.92      357.04      8.24 o 
   4   1   2     2114.72     2063.57     27.02 o 
   5   1   2     3639.42     3682.86     47.00 o 
   6   1   2     2058.04     2061.69     27.84 o 
   7   1   2        2.25        1.96      1.47 o 
   8   1   2     2737.08     2657.90     32.55 o 
   9   1   2       75.84       59.84      3.68 o 
  10   1   2      398.74      385.63     10.44 o 
  11   1   2        9.12        7.77      2.64 o 
  12   1   2      141.73      129.85      6.27 o 
  13   1   2        5.36        1.79      2.64 o 
  14   1   2      253.02      248.90      9.47 o 
  15   1   2       70.34       49.93      5.70 o 
  16   1   2       17.66        8.89      4.10 o 
  17   1   2      428.34      552.52     20.80 o 
  18   1   2       52.53       75.57     16.33 o 
  19   1   2        4.16        2.38      5.77 o 
 -19   2   2       80.97       77.04     12.63 o 
 -18   2   2       66.64       79.46     17.63 o 
 -17   2   2      207.15      187.44     11.15 o 
 -16   2   2        1.15       -0.20      7.12 o 
 -15   2   2       20.38       21.96      5.20 o 
 -14   2   2       32.82       31.70      4.20 o 
 -13   2   2       36.09       19.85      3.61 o 
 -12   2   2      394.19      340.96      9.63 o 
 -11   2   2       49.40       39.73      3.78 o 
 -10   2   2        7.24        8.86      1.84 o 
  -9   2   2     2178.89     2163.02     26.05 o 
  -8   2   2     1917.77     1988.36     23.82 o 
  -7   2   2     1572.52     1682.99     19.07 o 
  -6   2   2      129.44      143.54      3.26 o 
  -5   2   2        0.00        1.43      0.72 o 
  -4   2   2      735.12      714.41     10.34 o 
  -3   2   2     3145.88     3138.72     39.20 o 
  -2   2   2     5250.28     5113.81     56.94 o 
  -1   2   2       46.04       40.79      1.16 o 
   0   2   2     6910.33     7096.92    106.94 o 
   1   2   2     4531.45     4851.89    132.64 o 
   2   2   2     3892.51     3861.28     52.97 o 
   3   2   2     1759.49     1598.23     23.96 o 
   4   2   2       26.22       21.55      1.97 o 
   5   2   2      354.42      378.85      8.01 o 
   6   2   2      673.11      691.32     12.70 o 
   7   2   2      406.10      424.87      9.36 o 
   8   2   2      399.56      438.63      8.50 o 
   9   2   2       14.53       21.19      2.93 o 
  10   2   2       25.55       17.36      2.69 o 
  11   2   2      171.34      166.76      7.43 o 
  12   2   2      113.42      101.77      5.43 o 
  13   2   2      247.21      211.68      9.61 o 
  14   2   2        0.22        1.66      2.70 o 
  15   2   2        0.00       -2.79      3.24 o 
  16   2   2        3.46        8.30      3.92 o 
  17   2   2        9.84       13.17      4.61 o 
  18   2   2       45.76       41.45      7.40 o 
 -19   3   2      232.79      266.93     19.06 o 
 -18   3   2        0.83        2.18     10.57 o 
 -17   3   2       16.84       38.94      6.76 o 
 -16   3   2      209.03      230.49     13.97 o 
 -15   3   2      465.99      475.70     16.02 o 
 -14   3   2      134.26      137.85      9.29 o 
 -13   3   2       22.13        8.94      3.16 o 
 -12   3   2       23.38       11.95      2.43 o 
 -11   3   2       34.95       37.76      3.29 o 
 -10   3   2       10.89       10.81      1.61 o 
  -9   3   2       84.84       76.44      4.47 o 
  -8   3   2        6.55       10.00      1.46 o 
  -7   3   2     1968.75     2191.61     26.46 o 
  -6   3   2        6.17        4.09      0.98 o 
  -5   3   2      871.34      850.59     12.32 o 
  -4   3   2       17.26        9.45      1.32 o 
  -3   3   2      879.65      904.14     11.39 o 
  -2   3   2      225.94      247.58      5.89 o 
  -1   3   2      146.01      146.17      3.82 o 
   0   3   2        0.00        1.55      1.11 o 
   1   3   2     1002.23     1088.77     22.71 o 
   2   3   2     5596.49     5877.32    103.20 o 
   3   3   2       38.50       47.02      2.74 o 
   4   3   2     3415.57     3446.34     56.27 o 
   5   3   2      674.33      701.79     14.08 o 
   6   3   2     3238.69     3269.28     48.30 o 
   7   3   2      300.51      299.80      7.54 o 
   8   3   2      148.75      153.21      4.69 o 
   9   3   2      612.86      567.05     12.37 o 
  10   3   2       33.75       26.44      3.51 o 
  11   3   2      148.58      146.63     13.19 o 
  12   3   2       51.29       38.19      3.74 o 
  13   3   2      185.48      195.17      7.11 o 
  14   3   2       11.52       11.29      3.09 o 
  15   3   2       26.06       23.96      3.99 o 
  16   3   2        0.36        8.16      3.81 o 
  17   3   2      573.06      689.56     18.18 o 
  18   3   2        1.67        8.11      5.49 o 
 -19   4   2      146.69      176.87     22.68 o 
 -18   4   2       41.59       43.82      7.43 o 
 -17   4   2       33.84       52.02      7.31 o 
 -16   4   2        0.32       -5.18      6.10 o 
 -15   4   2        3.33        5.97      3.99 o 
 -14   4   2      366.26      267.48     33.40 o 
 -13   4   2     3305.70     2919.56    108.12 o 
 -12   4   2      323.23      265.19      7.36 o 
 -11   4   2      413.74      396.56      8.73 o 
 -10   4   2      232.15      236.34      5.55 o 
  -9   4   2      848.65      897.15     12.99 o 
  -8   4   2      891.87      971.42     13.51 o 
  -7   4   2      160.43      174.09      4.07 o 
  -6   4   2      641.17      640.34      9.25 o 
  -5   4   2      349.09      357.70      6.43 o 
  -4   4   2      112.67      147.80      3.15 o 
  -3   4   2     1201.58     1184.09     13.45 o 
  -2   4   2       22.06       25.72      1.18 o 
  -1   4   2     2279.40     2407.22     23.77 o 
   0   4   2     6145.28     6947.45    104.27 o 
   1   4   2    34027.75    36194.59    526.62 o 
   2   4   2       47.76       76.46      2.36 o 
   3   4   2     1379.44     1465.00     17.93 o 
   4   4   2      388.80      450.18      7.65 o 
   5   4   2      664.93      684.79     10.88 o 
   6   4   2      256.34      206.09     10.62 o 
   7   4   2      108.78       98.46      3.86 o 
   8   4   2      105.94       93.34      6.92 o 
   9   4   2      419.48      376.66      9.62 o 
  10   4   2      740.26      693.00     14.78 o 
  11   4   2      106.43      100.66      6.06 o 
  12   4   2      102.28       86.27      5.87 o 
  13   4   2      269.80      252.83      7.94 o 
  14   4   2       39.54       50.45      4.48 o 
  15   4   2        2.98        0.81      2.75 o 
  16   4   2       66.10       82.87      5.90 o 
  17   4   2        5.84       -0.44      4.92 o 
  18   4   2       10.32       16.37      5.81 o 
 -19   5   2       10.87        7.50     13.29 o 
 -18   5   2       20.05       19.61     10.74 o 
 -17   5   2       72.94       78.86     16.27 o 
 -16   5   2      139.86      146.84     16.83 o 
 -15   5   2      127.34      130.46      9.76 o 
 -14   5   2      276.56      279.85     11.94 o 
 -13   5   2      611.03      617.05     17.92 o 
 -12   5   2      322.19      355.99      8.63 o 
 -11   5   2      327.86      300.25      8.64 o 
 -10   5   2       18.11       15.56      2.28 o 
  -9   5   2      171.34      142.49      4.20 o 
  -8   5   2      914.52      871.82     12.53 o 
  -7   5   2     1496.50     1680.48     21.20 o 
  -6   5   2      336.33      406.15      6.76 o 
  -5   5   2      123.16      137.39      3.74 o 
  -4   5   2      759.44      766.00      9.61 o 
  -3   5   2     1279.49     1282.99     17.18 o 
  -2   5   2      601.21      616.41      6.93 o 
  -1   5   2      323.45      361.95      6.64 o 
   0   5   2       79.23      114.43      1.91 o 
   1   5   2     1844.42     2002.75     26.81 o 
   2   5   2      602.43      636.35      9.26 o 
   3   5   2      210.67      190.62      4.20 o 
   4   5   2      166.52      169.84      5.33 o 
   5   5   2        0.61        0.88      1.35 o 
   6   5   2      339.12      291.73      6.29 o 
   7   5   2        5.22       19.49      1.85 o 
   8   5   2      750.81      668.76     13.63 o 
   9   5   2      256.21      226.75     13.42 o 
  10   5   2       31.37       32.78      4.46 o 
  11   5   2      582.12      549.99     18.82 o 
  12   5   2        5.86        2.41      2.95 o 
  13   5   2       69.64       66.94      5.63 o 
  14   5   2        1.55        1.03      3.22 o 
  15   5   2        0.43       -0.06      2.78 o 
  16   5   2       40.89       44.23      5.50 o 
  17   5   2      119.25      151.87     11.54 o 
  18   5   2      137.20      184.64     12.99 o 
 -18   6   2       23.85       31.59      6.63 o 
 -17   6   2       96.03       98.80     12.85 o 
 -16   6   2        0.60       -1.37      4.16 o 
 -15   6   2       10.05        7.88      4.84 o 
 -14   6   2      164.83      170.02     12.27 o 
 -13   6   2      708.50      678.18     19.10 o 
 -12   6   2      896.66      800.06     20.67 o 
 -11   6   2        2.44        2.22      2.35 o 
 -10   6   2       64.13       75.03      4.73 o 
  -9   6   2      458.47      438.88      8.05 o 
  -8   6   2      519.42      540.91      8.98 o 
  -7   6   2      167.53      184.01      6.49 o 
  -6   6   2      192.32      184.19      4.37 o 
  -5   6   2     1701.47     1836.97     20.88 o 
  -4   6   2      518.60      552.55      8.86 o 
  -3   6   2        0.19        0.78      0.78 o 
  -2   6   2      552.45      629.53      8.26 o 
  -1   6   2      158.26      192.50      3.53 o 
   0   6   2       50.46       29.36      1.95 o 
   1   6   2     5152.47     6020.90     88.55 o 
   2   6   2      365.96      453.06      7.61 o 
   3   6   2      158.06      158.32      3.65 o 
   4   6   2        3.99        2.79      1.16 o 
   5   6   2      161.15      179.87      4.73 o 
   6   6   2        4.72        6.29      1.34 o 
   7   6   2        1.23        1.06      1.85 o 
   8   6   2      415.01      383.41      9.68 o 
   9   6   2        0.96        2.20      2.36 o 
  10   6   2        8.85       11.61      4.12 o 
  11   6   2        9.83        3.50      2.73 o 
  12   6   2        1.26        5.92      4.89 o 
  13   6   2       33.97       40.68      7.26 o 
  14   6   2       76.17       83.38      7.31 o 
  15   6   2      777.48      830.56     18.97 o 
  16   6   2      101.85      120.68     10.28 o 
  17   6   2        1.23       -0.61      5.17 o 
  18   6   2       37.05       37.29      7.48 o 
 -18   7   2      138.07      148.58     11.85 o 
 -17   7   2      171.64      220.36     12.72 o 
 -16   7   2       79.68      101.13      9.36 o 
 -15   7   2      423.26      440.89     16.08 o 
 -14   7   2       26.35       22.86      8.75 o 
 -13   7   2      113.03      119.97      9.04 o 
 -12   7   2      424.25      409.27     13.83 o 
 -11   7   2       35.95       31.59      4.93 o 
 -10   7   2       38.94       32.92      3.55 o 
  -9   7   2       11.06       10.42      2.16 o 
  -8   7   2      320.62      295.52      6.26 o 
  -7   7   2     1036.14     1190.51     15.01 o 
  -6   7   2      736.31      737.91     11.02 o 
  -5   7   2      255.70      247.71      4.73 o 
  -4   7   2     2891.20     2868.28     31.39 o 
  -3   7   2      275.90      289.76      5.43 o 
  -2   7   2      446.24      493.19      8.93 o 
  -1   7   2       12.29       20.16      1.42 o 
   0   7   2      500.07      569.06      7.75 o 
   1   7   2     8178.09     9689.01    141.59 o 
   2   7   2     4326.19     5222.80     59.98 o 
   3   7   2      127.20      146.37      3.20 o 
   4   7   2      214.06      242.94      4.85 o 
   5   7   2       93.41       98.86      3.68 o 
   6   7   2       26.82       32.62      3.02 o 
   7   7   2       31.75       16.96      2.69 o 
   8   7   2       84.96       70.71      4.66 o 
   9   7   2      611.52      593.69     13.36 o 
  10   7   2       38.61       29.05      4.91 o 
  11   7   2      410.98      354.73     10.45 o 
  12   7   2       69.08       71.62      5.67 o 
  13   7   2        1.38        1.68      3.10 o 
  14   7   2     1199.39     1174.40     24.04 o 
  15   7   2      147.76      200.07     20.46 o 
  16   7   2      137.79      197.13     14.02 o 
  17   7   2      292.39      352.22     18.34 o 
 -17   8   2       46.92       64.76      8.46 o 
 -16   8   2       71.03       90.73      9.08 o 
 -15   8   2       77.31       66.88      7.90 o 
 -14   8   2       28.87       44.40      6.50 o 
 -13   8   2      211.97      189.20     10.09 o 
 -12   8   2       70.70       76.94      7.27 o 
 -11   8   2       82.04       75.92      6.72 o 
 -10   8   2      121.01      133.78      6.08 o 
  -9   8   2      246.72      244.87      6.70 o 
  -8   8   2        8.25        9.48      1.88 o 
  -7   8   2      183.12      165.79      4.23 o 
  -6   8   2       55.80       46.67      2.48 o 
  -5   8   2       43.56       43.75      2.34 o 
  -4   8   2      369.07      378.24      6.25 o 
  -3   8   2      344.31      315.52      5.70 o 
  -2   8   2      151.55      149.31      3.28 o 
  -1   8   2      431.35      516.15      8.80 o 
   0   8   2     4160.61     5180.01     48.27 o 
   1   8   2     3418.06     3767.36     46.25 o 
   2   8   2      599.35      672.06     10.83 o 
   3   8   2     1875.74     2018.69     22.76 o 
   4   8   2       57.76       77.80      2.88 o 
   5   8   2       13.52       19.45      1.81 o 
   6   8   2        0.49        2.12      1.92 o 
   7   8   2      607.12      560.46     12.26 o 
   8   8   2        1.96        2.00      2.58 o 
   9   8   2      690.65      730.54     15.55 o 
  10   8   2     1000.16      913.38     18.61 o 
  11   8   2       53.23       49.16      4.80 o 
  12   8   2        7.77        9.22      3.91 o 
  13   8   2       85.88       91.72      6.66 o 
  14   8   2     1116.03     1190.65     24.37 o 
  15   8   2      125.04      142.59     11.67 o 
  16   8   2      261.12      300.22     14.24 o 
  17   8   2        0.05        3.88      6.56 o 
 -17   9   2        8.89       16.00      8.17 o 
 -16   9   2       43.24       42.13      7.20 o 
 -15   9   2       38.30       46.06      7.10 o 
 -14   9   2      458.88      480.28     16.71 o 
 -13   9   2       98.77      109.71      8.96 o 
 -12   9   2       19.28       15.98      6.03 o 
 -11   9   2       79.43       74.92      5.63 o 
 -10   9   2      155.39      145.26      6.68 o 
  -9   9   2      356.22      336.84      8.96 o 
  -8   9   2      709.27      717.67     11.70 o 
  -7   9   2      165.97      218.14      7.23 o 
  -6   9   2      367.38      340.55      6.32 o 
  -5   9   2        5.18        9.59      1.57 o 
  -4   9   2      228.41      221.55      5.83 o 
  -3   9   2        3.09        4.52      1.28 o 
  -2   9   2       84.27       86.79      3.29 o 
  -1   9   2        7.64       32.34      1.85 o 
   0   9   2     3116.30     3488.80     52.32 o 
   1   9   2     3465.69     4232.86     58.11 o 
   2   9   2     2731.04     3181.34     36.01 o 
   3   9   2      203.34      167.89      3.58 o 
   4   9   2        0.14       -0.59      1.14 o 
   5   9   2       11.14        3.26      1.51 o 
   6   9   2       39.77       43.61      3.00 o 
   7   9   2       81.02       82.21      4.27 o 
   8   9   2      249.60      222.52      7.63 o 
   9   9   2     2400.27     2285.44     37.64 o 
  10   9   2        2.12        6.93      3.21 o 
  11   9   2       97.40       83.20      5.94 o 
  12   9   2       67.27       60.55      5.47 o 
  13   9   2      154.96      165.99      9.68 o 
  14   9   2      387.64      391.85     18.90 o 
  15   9   2        0.84       -1.98      5.52 o 
  16   9   2       79.48       90.61     11.51 o 
 -16  10   2       13.31       15.97      4.72 o 
 -15  10   2       99.08      123.07      8.66 o 
 -14  10   2        0.38        2.07      3.60 o 
 -13  10   2       39.40       37.03      5.01 o 
 -12  10   2     1118.80     1019.33     21.34 o 
 -11  10   2      262.57      267.27      9.30 o 
 -10  10   2       66.16       62.81      5.13 o 
  -9  10   2       15.96       21.65      3.54 o 
  -8  10   2       72.93       76.05      4.35 o 
  -7  10   2      114.22      127.55      4.45 o 
  -6  10   2     2118.62     2085.60     26.86 o 
  -5  10   2     2809.53     3014.59     33.93 o 
  -4  10   2       72.89       69.38      4.36 o 
  -3  10   2      190.77      173.94      4.26 o 
  -2  10   2     1424.34     1504.91     18.29 o 
  -1  10   2        9.23        6.49      1.37 o 
   0  10   2      299.27      390.94     10.46 o 
   1  10   2     1270.70     1400.91     21.11 o 
   2  10   2      202.60      207.07      5.62 o 
   3  10   2       34.38       41.20      4.97 o 
   4  10   2        0.34        1.58      2.00 o 
   5  10   2        3.58        7.13      3.72 o 
   6  10   2       78.14       58.65      5.21 o 
   7  10   2        0.15        0.78      2.67 o 
   8  10   2       49.62       43.61      5.01 o 
   9  10   2      475.21      454.65     13.86 o 
  10  10   2      342.27      320.89     13.32 o 
  11  10   2      243.86      246.57     11.09 o 
  12  10   2       18.35       21.12      4.80 o 
  13  10   2      349.77      337.11     17.51 o 
  14  10   2      174.88      147.88     16.14 o 
  15  10   2       99.65      104.91     12.35 o 
  16  10   2       64.13       75.18     11.41 o 
 -16  11   2       18.04       24.32      7.65 o 
 -15  11   2       46.46       26.39      7.81 o 
 -14  11   2      274.98      314.53     16.94 o 
 -13  11   2       64.63       36.57      8.02 o 
 -12  11   2       26.80       15.12      4.37 o 
 -11  11   2       10.99       18.00      3.88 o 
 -10  11   2      180.80      158.42      7.47 o 
  -9  11   2        6.30        6.15      2.86 o 
  -8  11   2       55.22       50.77      4.33 o 
  -7  11   2      252.85      234.93      6.70 o 
  -6  11   2       38.12       43.65      2.84 o 
  -5  11   2     1173.77     1262.98     16.48 o 
  -4  11   2     2212.35     2275.93     28.55 o 
  -3  11   2     1029.50     1061.32     15.24 o 
  -2  11   2      826.49      900.54     13.40 o 
  -1  11   2     2680.68     2901.04     32.90 o 
   0  11   2      236.03      226.40      6.16 o 
   1  11   2      974.19     1109.35     26.48 o 
   2  11   2     2372.37     2682.05     36.32 o 
   3  11   2      107.99       93.49      6.47 o 
   4  11   2        1.08       -2.21      2.61 o 
   5  11   2      101.30       66.74      4.76 o 
   6  11   2       12.18        1.28      3.06 o 
   7  11   2      163.57      167.56      8.89 o 
   8  11   2        4.06        7.65      3.50 o 
   9  11   2     1173.51     1033.40     24.05 o 
  10  11   2      189.80      167.96      9.36 o 
  11  11   2       34.89       32.29      5.18 o 
  12  11   2       55.60       50.18      8.52 o 
  13  11   2        0.01       10.92      9.65 o 
  14  11   2       31.09       20.84      8.01 o 
  15  11   2       57.94       63.40     10.30 o 
 -15  12   2      152.63      136.35     18.30 o 
 -14  12   2      260.57      278.29     22.05 o 
 -13  12   2       12.12        9.48      7.20 o 
 -12  12   2       81.17       63.36     12.26 o 
 -11  12   2      276.49      252.11     19.81 o 
 -10  12   2       49.09       31.63      8.65 o 
  -9  12   2        0.34       -5.37      5.20 o 
  -8  12   2       27.25       15.37      7.52 o 
  -7  12   2      342.94      327.26     13.16 o 
  -6  12   2      396.53      388.37     11.29 o 
  -5  12   2      719.04      711.78     23.95 o 
  -4  12   2        6.87        2.98      2.04 o 
  -3  12   2      902.82      956.71     15.81 o 
  -2  12   2     1206.41     1289.11     19.80 o 
  -1  12   2        3.78        8.01      3.61 o 
   0  12   2      358.15      369.31      9.67 o 
   1  12   2     2496.54     2814.07     38.19 o 
   2  12   2      537.14      551.19     11.63 o 
   3  12   2      245.19      223.54      9.86 o 
   4  12   2       91.89      101.29      5.83 o 
   5  12   2       12.13        7.15      2.78 o 
   6  12   2      108.16       88.39      5.68 o 
   7  12   2      599.15      504.61     14.84 o 
   8  12   2      148.84      135.26      8.22 o 
   9  12   2      497.06      477.86     14.96 o 
  10  12   2      108.73      100.25      7.95 o 
  11  12   2       26.63       31.54      5.78 o 
  12  12   2       15.84       18.10      6.71 o 
  13  12   2       18.21       17.09      6.76 o 
  14  12   2      202.92      224.93     15.75 o 
 -14  13   2      155.36      164.22     19.40 o 
 -13  13   2      386.41      415.92     26.74 o 
 -12  13   2      283.00      335.95     23.44 o 
 -11  13   2      509.71      459.13     27.45 o 
 -10  13   2      178.68      194.49     17.34 o 
  -9  13   2        5.96       -7.84      5.30 o 
  -8  13   2       29.83       28.29      8.39 o 
  -7  13   2      921.56      916.73     39.12 o 
  -6  13   2        1.92       -4.10      3.38 o 
  -5  13   2      879.49      921.61     25.64 o 
  -4  13   2      457.28      482.17     16.84 o 
  -3  13   2      437.52      468.41     16.52 o 
  -2  13   2       17.40       21.60      3.88 o 
  -1  13   2      194.23      200.36     10.68 o 
   0  13   2       22.91       32.41      4.34 o 
   1  13   2     1850.67     1913.11     35.99 o 
   2  13   2      104.33      104.00      5.56 o 
   3  13   2        0.02       -0.57      2.47 o 
   4  13   2        4.06        2.58      2.52 o 
   5  13   2      120.61      116.32      6.61 o 
   6  13   2      493.31      447.94     16.55 o 
   7  13   2       55.82       59.14      5.18 o 
   8  13   2      291.46      286.88      9.72 o 
   9  13   2      261.50      251.78     10.98 o 
  10  13   2        0.99        2.91      4.06 o 
  11  13   2       27.02       15.24      6.89 o 
  12  13   2       23.79       16.82     15.10 o 
  13  13   2        1.65       -6.02      4.98 o 
 -13  14   2       51.72       36.36     10.93 o 
 -12  14   2       30.49       24.38      9.58 o 
 -11  14   2       83.53       87.79     14.47 o 
 -10  14   2       15.51       21.83      8.84 o 
  -9  14   2      139.42      122.07     16.07 o 
  -8  14   2      338.79      289.02     20.79 o 
  -7  14   2       10.70       15.85      8.46 o 
  -6  14   2        1.94       -0.09      6.45 o 
  -5  14   2     3012.95     3136.96    102.70 o 
  -4  14   2      540.19      553.69     18.97 o 
  -3  14   2      446.77      467.36     16.98 o 
  -2  14   2       47.40       39.89      6.35 o 
  -1  14   2       47.41       54.04     10.04 o 
   0  14   2      569.72      624.34     16.40 o 
   1  14   2        6.85        7.56      3.30 o 
   2  14   2      154.25      147.16      8.07 o 
   3  14   2      305.44      309.19     11.00 o 
   4  14   2       68.00       62.77      7.81 o 
   5  14   2        0.89        4.12      3.30 o 
   6  14   2       64.86       76.35      8.47 o 
   7  14   2      317.64      324.52     11.78 o 
   8  14   2        0.64       -6.98      3.49 o 
   9  14   2        8.25        2.97      4.48 o 
  10  14   2      116.84      102.28     15.24 o 
  11  14   2       23.94       11.35      8.83 o 
  12  14   2       41.39       54.95     12.60 o 
 -12  15   2       30.04       34.24     11.10 o 
 -11  15   2       45.90       49.33     11.53 o 
 -10  15   2       70.99       90.69     14.49 o 
  -9  15   2        7.67        6.36      7.99 o 
  -8  15   2      166.88      177.37     19.32 o 
  -7  15   2        2.78      -10.00      5.00 o 
  -6  15   2       24.08       10.62      7.86 o 
  -5  15   2      114.27      127.69     10.28 o 
  -4  15   2      318.28      336.43     14.76 o 
  -3  15   2        6.67       -1.56      6.56 o 
  -2  15   2       51.17       53.17      7.10 o 
  -1  15   2       14.42       12.94      4.74 o 
   0  15   2       31.99       23.50      5.45 o 
   1  15   2      156.39      157.64     17.74 o 
   2  15   2     1565.07     1675.45     41.71 o 
   3  15   2      349.72      330.50     15.03 o 
   4  15   2       40.08       45.31      6.79 o 
   5  15   2      189.00      184.11     11.32 o 
   6  15   2       52.54       51.35      7.11 o 
   7  15   2      563.96      597.94     21.36 o 
   8  15   2      116.08      112.28     10.44 o 
   9  15   2      504.04      507.87     29.53 o 
  10  15   2      335.94      324.46     23.70 o 
  11  15   2        4.52        0.20      7.41 o 
 -11  16   2       21.42       18.87      9.70 o 
 -10  16   2        0.02        2.01      7.37 o 
  -9  16   2      391.28      392.38     26.67 o 
  -8  16   2       20.08       17.07      9.10 o 
  -7  16   2       19.21       10.46      7.89 o 
  -6  16   2       49.12       33.53     10.12 o 
  -5  16   2       19.43       17.54      8.12 o 
  -4  16   2       32.08       35.98      6.51 o 
  -3  16   2       12.06        8.93      4.67 o 
  -2  16   2       36.21       16.91      5.50 o 
  -1  16   2       23.28       25.88      8.28 o 
   0  16   2       64.42       68.36      8.22 o 
   1  16   2      707.58      734.03     23.98 o 
   2  16   2      680.29      646.05     22.41 o 
   3  16   2      133.20      138.34     11.39 o 
   4  16   2       44.86       42.74      7.43 o 
   5  16   2      135.14      120.32     10.67 o 
   6  16   2      483.33      481.52     19.28 o 
   7  16   2      119.81      107.38     10.45 o 
   8  16   2      387.79      396.54     17.77 o 
   9  16   2      408.20      418.25     27.40 o 
  10  16   2      169.54      225.56     23.21 o 
  -9  17   2       35.67        9.61      9.06 o 
  -8  17   2      250.08      269.40     22.10 o 
  -7  17   2       65.18       72.69     14.27 o 
  -6  17   2        0.62        1.74      6.91 o 
  -5  17   2        4.00       -0.70      6.99 o 
  -4  17   2        6.35        4.48      7.07 o 
  -3  17   2        0.02       -2.89      4.41 o 
  -2  17   2        0.94        2.30      7.86 o 
  -1  17   2       39.11       53.97      7.95 o 
   0  17   2       23.07       32.21      6.87 o 
   1  17   2      237.34      252.04     14.00 o 
   2  17   2       68.79       56.21     12.38 o 
   3  17   2        7.13       19.33      8.62 o 
   4  17   2       50.59       63.67      8.49 o 
   5  17   2      172.19      179.18     25.68 o 
   6  17   2      253.66      248.24     19.75 o 
   7  17   2       35.27       36.84      7.44 o 
   8  17   2       89.09       94.06     15.65 o 
  -7  18   2        0.53       -8.88      6.45 o 
  -6  18   2        1.28        5.24      8.31 o 
  -5  18   2      178.53      187.05     20.80 o 
  -4  18   2       30.60       34.89     10.20 o 
  -3  18   2       82.76       83.06     14.09 o 
  -2  18   2      129.19      148.12     12.43 o 
  -1  18   2       47.53       53.96      8.30 o 
   0  18   2       11.76       12.30      5.89 o 
   1  18   2      103.65      132.73     16.41 o 
   2  18   2       16.20       14.27     10.52 o 
   3  18   2        0.29       -5.30      4.26 o 
   4  18   2        9.19        5.21      5.24 o 
   5  18   2       46.33       42.85      7.54 o 
   6  18   2      121.71      118.92     18.82 o 
  -3  19   2       15.72        4.60      7.95 o 
  -2  19   2       44.43       36.12     10.84 o 
  -1  19   2        1.85       11.61      5.96 o 
   0  19   2      209.87      214.32     13.96 o 
   1  19   2      179.43      199.66     14.91 o 
   2  19   2      638.90      593.03     23.04 o 
 -19   1   3       58.87       48.59     11.01 o 
 -18   1   3       45.82       71.37     11.82 o 
 -17   1   3       11.42        0.77      7.14 o 
 -16   1   3       34.74       34.24     11.15 o 
 -15   1   3      285.21      260.49     11.49 o 
 -14   1   3      331.80      252.96     10.31 o 
 -13   1   3      646.49      482.57     12.03 o 
 -12   1   3        0.03        3.22      2.49 o 
 -11   1   3      579.88      657.43     10.76 o 
 -10   1   3      867.93      886.29     13.00 o 
  -9   1   3       61.48       66.30      3.63 o 
  -8   1   3      765.85      785.15     11.16 o 
  -7   1   3      277.38      329.96      6.81 o 
  -6   1   3       53.95       74.50      4.32 o 
  -5   1   3      473.07      471.32      7.55 o 
  -4   1   3     2854.45     2777.18     39.75 o 
  -3   1   3      488.37      507.71      8.45 o 
  -2   1   3     4871.19     4909.39     60.23 o 
  -1   1   3        8.52        6.98      0.59 o 
   0   1   3     1106.28     1118.30     11.97 o 
   1   1   3     8083.17     8520.22     80.84 o 
   2   1   3     7577.45     8140.84     82.70 o 
   3   1   3     4645.43     4705.06     48.54 o 
   4   1   3      375.03      376.06      7.69 o 
   5   1   3      361.16      330.92      6.42 o 
   6   1   3       13.95        6.53      1.49 o 
   7   1   3      676.51      741.65     12.34 o 
   8   1   3     2225.30     2219.80     30.80 o 
   9   1   3      765.27      710.41     11.51 o 
  10   1   3     3653.81     3310.75     45.17 o 
  11   1   3     2638.17     2486.93     35.65 o 
  12   1   3      684.74      638.12     13.09 o 
  13   1   3        3.39        1.56      2.63 o 
  14   1   3       35.23       37.59      4.95 o 
  15   1   3      269.23      248.80     10.09 o 
  16   1   3       72.11       58.77      6.28 o 
  17   1   3       33.72       51.80     12.59 o 
  18   1   3       24.70       12.08      5.33 o 
 -19   2   3       40.16       24.52      9.51 o 
 -18   2   3       68.76       70.82     13.15 o 
 -17   2   3       58.46       69.26     11.28 o 
 -16   2   3       10.91        8.93      4.83 o 
 -15   2   3      369.26      355.39     13.44 o 
 -14   2   3       19.12       14.16      4.49 o 
 -13   2   3      596.84      545.66     12.98 o 
 -12   2   3        0.81        1.76      3.72 o 
 -11   2   3      218.16      199.34      5.78 o 
 -10   2   3      293.87      265.69      6.17 o 
  -9   2   3     2393.52     2600.35     33.88 o 
  -8   2   3     2993.39     3143.81     34.02 o 
  -7   2   3     1191.58     1417.16     16.31 o 
  -6   2   3    12909.53    13865.32    153.28 o 
  -5   2   3     2534.65     2408.61     31.10 o 
  -4   2   3     7378.00     7492.42     91.83 o 
  -3   2   3    39044.97    37999.89    421.54 o 
  -2   2   3     9069.01     9456.89    104.44 o 
  -1   2   3     7585.12     7312.40     79.33 o 
   0   2   3      224.04      265.48      3.45 o 
   1   2   3    40577.83    41919.38    731.99 o 
   2   2   3     6031.60     6190.13     63.52 o 
   3   2   3       40.03       35.51      1.79 o 
   4   2   3       14.38        9.93      1.85 o 
   5   2   3     4656.22     4411.26     56.13 o 
   6   2   3     2364.00     2402.21     36.59 o 
   7   2   3      148.47      149.96      5.35 o 
   8   2   3      554.35      537.96     11.59 o 
   9   2   3     1661.70     1527.84     26.05 o 
  10   2   3      176.01      174.25      7.81 o 
  11   2   3     2435.06     2328.44     33.81 o 
  12   2   3       22.58       17.95      3.21 o 
  13   2   3      264.99      246.92      7.85 o 
  14   2   3        2.03       -1.65      3.07 o 
  15   2   3       23.32       15.46      3.54 o 
  16   2   3      237.75      258.15     10.60 o 
  17   2   3      565.91      679.24     18.16 o 
  18   2   3       78.66      110.35      8.62 o 
 -19   3   3      236.29      255.09     20.68 o 
 -18   3   3        2.87        5.18      7.45 o 
 -17   3   3       66.15       72.50      7.93 o 
 -16   3   3      346.96      376.10     14.57 o 
 -15   3   3      386.25      348.29     14.39 o 
 -14   3   3      161.17      131.46      8.43 o 
 -13   3   3        5.55        4.40      2.39 o 
 -12   3   3      271.36      269.40      9.31 o 
 -11   3   3     1365.72     1396.97     19.04 o 
 -10   3   3      219.97      218.95      4.74 o 
  -9   3   3      305.78      285.31      8.68 o 
  -8   3   3       14.87       13.57      1.41 o 
  -7   3   3     1414.76     1582.02     19.73 o 
  -6   3   3     1585.81     1650.11     20.18 o 
  -5   3   3     1514.22     1462.08     19.90 o 
  -4   3   3      120.12      113.01      3.48 o 
  -3   3   3       26.06       31.23      1.74 o 
  -2   3   3      210.83      193.39      3.18 o 
  -1   3   3        0.01        0.57      0.67 o 
   0   3   3     1200.70     1287.19     16.71 o 
   1   3   3    29554.81    30620.26    902.70 o 
   2   3   3     1907.83     2086.04     45.06 o 
   3   3   3      189.07      186.90      8.75 o 
   4   3   3      962.94      935.31     15.66 o 
   5   3   3      790.50      747.43     13.45 o 
   6   3   3      110.33      102.05      4.17 o 
   7   3   3      354.26      323.94      8.10 o 
   8   3   3        0.76       -3.06      1.53 o 
   9   3   3     3072.64     2911.41     45.22 o 
  10   3   3     1288.08     1202.62     22.12 o 
  11   3   3     1249.23     1150.23     21.88 o 
  12   3   3       70.39       64.29      4.68 o 
  13   3   3      123.21      112.02      6.10 o 
  14   3   3      278.34      297.87      9.05 o 
  15   3   3       21.10       23.31      3.94 o 
  16   3   3        2.85        4.19      3.29 o 
  17   3   3        1.58        7.29      5.39 o 
  18   3   3        1.83        7.27      7.18 o 
 -19   4   3        3.57       24.69      9.37 o 
 -18   4   3        3.55        5.98      8.97 o 
 -17   4   3       52.68       62.10      9.27 o 
 -16   4   3        3.31        3.41      3.12 o 
 -15   4   3      611.72      544.97     54.17 o 
 -14   4   3       11.05        8.32      4.25 o 
 -13   4   3        0.41       -2.99      3.34 o 
 -12   4   3      915.72      891.01     21.70 o 
 -11   4   3        0.98        4.24      1.73 o 
 -10   4   3      210.43      209.91      4.71 o 
  -9   4   3      259.38      265.87      5.62 o 
  -8   4   3      601.57      687.52     10.27 o 
  -7   4   3      594.28      609.78     10.07 o 
  -6   4   3      148.96      172.47      3.76 o 
  -5   4   3     1805.63     1916.68     22.96 o 
  -4   4   3     1153.63     1261.71     14.42 o 
  -3   4   3       15.01       12.18      1.27 o 
  -2   4   3      303.30      312.46      4.26 o 
  -1   4   3      226.09      219.43      2.86 o 
   0   4   3      515.11      597.68     13.61 o 
   1   4   3     4020.77     4411.73     70.98 o 
   2   4   3     7202.10     7687.41    153.18 o 
   3   4   3     1764.54     1903.49     28.72 o 
   4   4   3      528.12      473.88     23.59 o 
   5   4   3      976.57      995.86     19.12 o 
   6   4   3      679.88      573.84     24.53 o 
   7   4   3      172.93      189.47      6.09 o 
   8   4   3      757.94      660.24     13.54 o 
   9   4   3     2934.48     2667.58     41.97 o 
  10   4   3       73.97       70.74      5.63 o 
  11   4   3      547.96      553.96     13.31 o 
  12   4   3      263.15      262.44      9.01 o 
  13   4   3        3.21       -0.06      2.93 o 
  14   4   3       10.22       10.33      3.18 o 
  15   4   3      122.09      137.14      6.95 o 
  16   4   3       78.60       89.08      8.92 o 
  17   4   3       88.05      116.77      7.29 o 
  18   4   3       66.48       70.52     10.97 o 
 -19   5   3      121.75      162.54     23.46 o 
 -18   5   3        9.77       10.90      6.17 o 
 -17   5   3      444.90      452.06     23.74 o 
 -16   5   3      334.83      336.16     15.50 o 
 -15   5   3      134.78      122.49      9.34 o 
 -14   5   3       30.49       26.19      5.23 o 
 -13   5   3      246.59      249.09     10.90 o 
 -12   5   3      176.98      174.12      8.78 o 
 -11   5   3      197.80      211.11      7.76 o 
 -10   5   3      571.70      571.05     10.70 o 
  -9   5   3       99.19       90.81      3.40 o 
  -8   5   3     1711.92     1721.34     21.90 o 
  -7   5   3      930.72      982.49     13.49 o 
  -6   5   3      169.48      219.33      5.02 o 
  -5   5   3      129.54      148.26      3.47 o 
  -4   5   3      101.04       97.84      3.20 o 
  -3   5   3        0.15        2.73      0.78 o 
  -2   5   3        0.01       -1.26      0.63 o 
  -1   5   3       15.19       25.69      1.34 o 
   0   5   3      282.32      297.30      4.96 o 
   1   5   3     3209.68     3651.56     51.59 o 
   2   5   3       58.28       57.88      4.35 o 
   3   5   3      118.64      148.87      4.35 o 
   4   5   3        1.64        2.75      1.78 o 
   5   5   3        7.32       14.49      2.69 o 
   6   5   3      618.73      575.41     11.71 o 
   7   5   3      205.69      183.49     10.04 o 
   8   5   3     1004.75      967.09     20.18 o 
   9   5   3      832.50      750.19     27.69 o 
  10   5   3     7516.95     6877.76    100.40 o 
  11   5   3      624.97      633.05     14.61 o 
  12   5   3     1050.12      996.26     20.38 o 
  13   5   3       86.30       78.53      6.00 o 
  14   5   3       28.39       21.13      4.68 o 
  15   5   3      289.93      282.95      9.25 o 
  16   5   3      101.78      106.93      6.83 o 
  17   5   3      163.67      181.79     12.57 o 
  18   5   3       28.58       39.55      7.39 o 
 -18   6   3       14.63       13.30      7.53 o 
 -17   6   3       56.90       54.20      7.62 o 
 -16   6   3      272.55      276.33     13.03 o 
 -15   6   3      678.72      682.79     20.38 o 
 -14   6   3       90.15       94.61      8.29 o 
 -13   6   3       14.58       10.35      4.36 o 
 -12   6   3        1.73       -3.61      3.19 o 
 -11   6   3       29.36       24.37      4.51 o 
 -10   6   3      514.16      546.11      9.50 o 
  -9   6   3      212.00      224.88      5.36 o 
  -8   6   3      214.79      235.36      5.27 o 
  -7   6   3      378.79      443.09      7.55 o 
  -6   6   3     9284.97    10023.68    103.40 o 
  -5   6   3     1167.62     1409.28     16.59 o 
  -4   6   3      175.28      183.31      5.17 o 
  -3   6   3     2535.60     2664.70     32.25 o 
  -2   6   3     1311.95     1402.75     14.29 o 
  -1   6   3      319.93      279.27      4.46 o 
   0   6   3     1099.34     1301.63     16.21 o 
   1   6   3    15247.87    17764.40    218.40 o 
   2   6   3     2497.39     2713.84     30.25 o 
   3   6   3       19.59       23.15      1.90 o 
   4   6   3       11.40        7.96      1.55 o 
   5   6   3        5.22       12.21      1.71 o 
   6   6   3       60.72       49.07      3.52 o 
   7   6   3       31.66       31.91      3.14 o 
   8   6   3      124.28      121.76      5.50 o 
   9   6   3     3087.84     2862.67     44.99 o 
  10   6   3     8180.98     7718.72    126.33 o 
  11   6   3      751.12      754.62     18.39 o 
  12   6   3      164.00      161.79      7.96 o 
  13   6   3       89.72       88.30      6.42 o 
  14   6   3      481.78      488.83     13.70 o 
  15   6   3        0.23        2.56      3.17 o 
  16   6   3        0.92       -4.58      2.98 o 
  17   6   3      282.06      336.27     15.55 o 
 -18   7   3      137.10      136.70     11.32 o 
 -17   7   3      429.62      425.54     16.85 o 
 -16   7   3      415.25      410.14     15.89 o 
 -15   7   3       82.90      100.05      8.89 o 
 -14   7   3      424.18      365.83     13.90 o 
 -13   7   3      251.88      236.60     10.98 o 
 -12   7   3      461.10      438.44     16.03 o 
 -11   7   3       12.88        7.01      3.55 o 
 -10   7   3       42.87       47.47      4.20 o 
  -9   7   3      138.27      130.68      4.20 o 
  -8   7   3      268.23      279.68      5.56 o 
  -7   7   3      657.09      651.71     11.36 o 
  -6   7   3      521.14      600.53      8.74 o 
  -5   7   3      378.18      400.21     10.44 o 
  -4   7   3       68.63      113.28      4.17 o 
  -3   7   3      375.62      352.56      5.63 o 
  -2   7   3      528.08      576.69      7.50 o 
  -1   7   3      170.44      201.98      4.07 o 
   0   7   3      445.36      476.50      7.55 o 
   1   7   3      619.83      600.77      7.89 o 
   2   7   3        4.24        3.97      2.17 o 
   3   7   3      205.04      227.60      4.16 o 
   4   7   3      741.84      771.97     12.61 o 
   5   7   3        0.54       -0.19      1.57 o 
   6   7   3        5.85        6.11      2.02 o 
   7   7   3       75.46       68.53      4.40 o 
   8   7   3        0.19        0.50      2.25 o 
   9   7   3      811.41      666.22     14.54 o 
  10   7   3     1361.37     1279.04     27.15 o 
  11   7   3     1187.32     1151.72     22.39 o 
  12   7   3      377.28      378.52     11.25 o 
  13   7   3       86.78       86.67      8.82 o 
  14   7   3      762.92      762.31     20.09 o 
  15   7   3        8.32        6.04      3.64 o 
  16   7   3      329.24      361.33     16.23 o 
  17   7   3       10.20       11.32      5.75 o 
 -18   8   3      179.90      171.32     12.50 o 
 -17   8   3       10.12       23.05      6.12 o 
 -16   8   3       74.14       89.31      9.63 o 
 -15   8   3        2.50       -1.00      4.65 o 
 -14   8   3        1.95        0.99      9.67 o 
 -13   8   3      646.28      636.04     24.68 o 
 -12   8   3      128.92       93.19      7.73 o 
 -11   8   3      109.91      104.60      7.70 o 
 -10   8   3       29.47       25.88      3.72 o 
  -9   8   3      277.60      297.16     10.51 o 
  -8   8   3      264.31      287.31      5.83 o 
  -7   8   3      527.20      512.88      8.17 o 
  -6   8   3       43.09       58.20      2.76 o 
  -5   8   3      645.53      608.80     13.33 o 
  -4   8   3      466.10      451.78      6.60 o 
  -3   8   3       37.98       23.92      1.70 o 
  -2   8   3       76.72       45.35      2.21 o 
  -1   8   3      658.59      711.85      9.51 o 
   0   8   3      574.31      669.33     11.82 o 
   1   8   3     2082.29     2409.48     35.90 o 
   2   8   3       16.43        9.75      1.53 o 
   3   8   3      299.91      338.11      5.73 o 
   4   8   3       92.11       82.49      3.78 o 
   5   8   3       23.53       19.26      2.54 o 
   6   8   3       13.17       19.23      2.69 o 
   7   8   3      392.55      373.40      9.76 o 
   8   8   3     2343.13     2236.60     36.38 o 
   9   8   3        3.00        3.08      2.79 o 
  10   8   3      273.84      291.00      9.32 o 
  11   8   3      258.88      270.85      9.25 o 
  12   8   3       44.66       38.67      5.73 o 
  13   8   3      300.93      290.41     10.30 o 
  14   8   3      317.23      304.85     11.04 o 
  15   8   3       22.26       36.90      8.09 o 
  16   8   3      130.25      142.57     20.61 o 
  17   8   3        0.06       -0.48      6.99 o 
 -17   9   3       22.97       18.65      6.05 o 
 -16   9   3       88.32       71.47      8.26 o 
 -15   9   3      269.82      292.27     13.15 o 
 -14   9   3       73.17       89.36      6.92 o 
 -13   9   3      135.14      117.13      7.44 o 
 -12   9   3       22.06       25.30      4.21 o 
 -11   9   3      223.89      206.62      8.16 o 
 -10   9   3       44.71       31.68      3.98 o 
  -9   9   3      195.23      199.98      7.35 o 
  -8   9   3      138.43      140.05      4.65 o 
  -7   9   3        0.23       -1.45      1.69 o 
  -6   9   3     2555.47     2434.46     27.96 o 
  -5   9   3      496.34      551.29      8.52 o 
  -4   9   3      113.21      105.62      3.33 o 
  -3   9   3       47.91       46.11      2.37 o 
  -2   9   3      462.92      454.17      9.50 o 
  -1   9   3       51.90       76.48      2.74 o 
   0   9   3        4.81        5.09      1.49 o 
   1   9   3      202.20      246.30      5.88 o 
   2   9   3     1897.89     2131.45     24.03 o 
   3   9   3       22.67       28.23      1.99 o 
   4   9   3       87.94       78.98      3.47 o 
   5   9   3      111.95      105.71      6.67 o 
   6   9   3      158.88      136.85      5.32 o 
   7   9   3     1815.05     1761.21     29.59 o 
   8   9   3        2.22       13.09      3.62 o 
   9   9   3     1439.00     1310.87     27.93 o 
  10   9   3      325.61      321.78     13.66 o 
  11   9   3      177.70      172.19      9.27 o 
  12   9   3        0.10        3.95      3.78 o 
  13   9   3      397.26      391.24     14.12 o 
  14   9   3      582.73      622.50     27.70 o 
  15   9   3       83.62       98.74     11.72 o 
  16   9   3        8.96       13.28      7.30 o 
 -16  10   3       53.67       66.54      6.85 o 
 -15  10   3      254.07      288.17     11.22 o 
 -14  10   3       28.54       23.99      4.70 o 
 -13  10   3      187.40      174.23      8.42 o 
 -12  10   3        9.23       10.01      3.54 o 
 -11  10   3       90.28       81.90      5.92 o 
 -10  10   3      206.39      191.26      7.69 o 
  -9  10   3        0.49        1.85      2.42 o 
  -8  10   3      125.32      137.56      6.18 o 
  -7  10   3     1777.84     1803.69     23.98 o 
  -6  10   3     5180.84     5482.51     59.04 o 
  -5  10   3       69.09       48.55      2.79 o 
  -4  10   3      841.72      862.18     11.90 o 
  -3  10   3      561.01      616.53      9.96 o 
  -2  10   3        0.49        5.93      2.75 o 
  -1  10   3     1089.59     1184.43     15.39 o 
   0  10   3       28.72       58.24      6.40 o 
   1  10   3      497.00      585.50     10.74 o 
   2  10   3      326.93      305.78      7.17 o 
   3  10   3        8.55       12.18      2.13 o 
   4  10   3      119.66      142.40      5.74 o 
   5  10   3       63.50       45.18      4.77 o 
   6  10   3      255.88      229.21      9.06 o 
   7  10   3      797.77      750.78     18.40 o 
   8  10   3        5.51        5.42      3.41 o 
   9  10   3     1057.84     1030.59     23.84 o 
  10  10   3      139.44      134.17      8.21 o 
  11  10   3      252.30      237.00     10.53 o 
  12  10   3        2.39        0.63      3.55 o 
  13  10   3        1.20        4.82      4.53 o 
  14  10   3       99.23      108.71     12.09 o 
  15  10   3       10.65       13.05      7.31 o 
 -16  11   3        1.64       -9.64      4.93 o 
 -15  11   3       55.77       41.58      8.71 o 
 -14  11   3      307.62      303.17     12.55 o 
 -13  11   3       11.62       22.46      6.89 o 
 -12  11   3      518.55      580.62     15.07 o 
 -11  11   3      208.43      195.89      8.28 o 
 -10  11   3        3.45        1.17      3.85 o 
  -9  11   3       23.20       15.02      3.26 o 
  -8  11   3       30.39       32.77      4.95 o 
  -7  11   3     1358.40     1346.60     23.29 o 
  -6  11   3      506.65      543.87     11.36 o 
  -5  11   3     2348.61     2408.45     33.12 o 
  -4  11   3      378.76      393.69      8.53 o 
  -3  11   3       59.06       64.59      3.80 o 
  -2  11   3      294.43      296.97      6.65 o 
  -1  11   3      688.55      754.44     12.01 o 
   0  11   3      667.77      659.54     15.40 o 
   1  11   3      332.38      307.72      8.50 o 
   2  11   3      969.11      889.42     14.93 o 
   3  11   3       11.44       15.61      2.47 o 
   4  11   3       41.57       33.99      4.08 o 
   5  11   3       21.67       19.86      3.05 o 
   6  11   3        7.13        2.45      3.11 o 
   7  11   3      584.23      543.22     15.33 o 
   8  11   3      162.46      188.01      8.90 o 
   9  11   3       97.03      102.34      8.20 o 
  10  11   3      112.25      113.46      8.36 o 
  11  11   3      370.07      340.36     12.87 o 
  12  11   3        0.57       -2.08      4.09 o 
  13  11   3        0.99        6.45      5.82 o 
  14  11   3      140.63      169.53     24.51 o 
  15  11   3       47.95       57.90     10.20 o 
 -15  12   3       27.03       26.64      9.61 o 
 -14  12   3      305.95      300.62     23.00 o 
 -13  12   3       83.70      108.91     15.74 o 
 -12  12   3       51.44       53.87     11.24 o 
 -11  12   3      265.16      268.53     20.32 o 
 -10  12   3       28.55       26.21      8.42 o 
  -9  12   3       41.03       35.97      4.74 o 
  -8  12   3       31.94       29.16      4.28 o 
  -7  12   3      657.84      680.28     17.04 o 
  -6  12   3      664.71      688.59     14.36 o 
  -5  12   3      872.22      900.00     19.92 o 
  -4  12   3       21.49       20.10      2.77 o 
  -3  12   3      156.71      165.44      8.02 o 
  -2  12   3       75.78       78.63      4.44 o 
  -1  12   3      895.09      936.25     17.86 o 
   0  12   3      772.31      836.86     14.50 o 
   1  12   3      396.42      441.81      9.73 o 
   2  12   3      804.71      848.43     16.20 o 
   3  12   3     1898.09     1862.66     36.89 o 
   4  12   3       72.80       78.61      5.26 o 
   5  12   3       19.57       13.71      3.14 o 
   6  12   3      259.10      249.63      8.59 o 
   7  12   3      207.52      215.81      9.54 o 
   8  12   3      789.80      769.07     19.86 o 
   9  12   3     1415.66     1347.18     29.80 o 
  10  12   3        0.10        1.73      3.80 o 
  11  12   3        0.44       -1.47      3.76 o 
  12  12   3        0.31        0.75      4.80 o 
  13  12   3        3.40       -0.54      5.40 o 
  14  12   3       26.65       33.42      8.31 o 
 -14  13   3        4.92       16.99      9.54 o 
 -13  13   3      315.65      335.73     24.39 o 
 -12  13   3        0.16        5.21      7.17 o 
 -11  13   3      804.55      811.07     38.34 o 
 -10  13   3       48.41       49.97     10.77 o 
  -9  13   3       96.01      108.14     14.69 o 
  -8  13   3      136.38      121.12     14.74 o 
  -7  13   3       14.02       24.24      7.84 o 
  -6  13   3      188.83      188.28     15.83 o 
  -5  13   3        9.69        8.79      4.24 o 
  -4  13   3       82.92       86.50      6.37 o 
  -3  13   3      165.83      137.39      7.56 o 
  -2  13   3        0.09       -0.89      2.25 o 
  -1  13   3      362.85      365.12      8.86 o 
   0  13   3     1394.94     1441.99     20.45 o 
   1  13   3        6.60        8.57      2.51 o 
   2  13   3     1672.15     1691.89     25.47 o 
   3  13   3      510.01      410.35      9.59 o 
   4  13   3       17.63       17.04      3.41 o 
   5  13   3        3.72        4.66      2.80 o 
   6  13   3        9.26        5.05      3.24 o 
   7  13   3      116.75      112.50      6.73 o 
   8  13   3      483.44      496.08     13.18 o 
   9  13   3      355.49      356.31     22.21 o 
  10  13   3      685.59      674.75     19.47 o 
  11  13   3        9.22        5.36      4.30 o 
  12  13   3      132.98      131.54     12.99 o 
  13  13   3      143.59      146.62     14.22 o 
 -13  14   3      111.41      113.37     16.18 o 
 -12  14   3       18.80       48.52     11.90 o 
 -11  14   3      108.42       80.27     14.26 o 
 -10  14   3       11.77       -0.44      6.83 o 
  -9  14   3       32.41       33.04     10.08 o 
  -8  14   3      119.73      112.72     15.12 o 
  -7  14   3       23.33       28.10      8.70 o 
  -6  14   3      301.56      314.11     21.64 o 
  -5  14   3      554.65      600.53     19.85 o 
  -4  14   3      417.38      464.72     21.37 o 
  -3  14   3      727.34      765.08     23.14 o 
  -2  14   3      279.81      284.80     10.45 o 
  -1  14   3        8.94        8.85      3.38 o 
   0  14   3        2.53        5.07      2.99 o 
   1  14   3       20.96       27.32      4.36 o 
   2  14   3       33.76       41.77      4.95 o 
   3  14   3       32.14       33.78      6.30 o 
   4  14   3       76.10       77.29      6.49 o 
   5  14   3      224.55      211.89      9.27 o 
   6  14   3       23.58       27.21      4.51 o 
   7  14   3        2.13        4.13      5.06 o 
   8  14   3      115.77      130.49      7.68 o 
   9  14   3      457.18      506.21     14.03 o 
  10  14   3      152.92      132.76      9.72 o 
  11  14   3        2.66       -1.50     15.21 o 
  12  14   3        0.03       15.07      9.56 o 
 -12  15   3        1.45        2.18      7.79 o 
 -11  15   3       76.81       96.73     15.52 o 
 -10  15   3       18.53       26.84     10.21 o 
  -9  15   3        2.45       11.06      7.51 o 
  -8  15   3       29.76       25.95      9.27 o 
  -7  15   3        0.00       -8.51      5.20 o 
  -6  15   3      106.06       73.65     12.45 o 
  -5  15   3        0.00       -3.43      5.47 o 
  -4  15   3       46.59       57.72      7.32 o 
  -3  15   3        2.30       -1.84      3.64 o 
  -2  15   3        7.60        5.68      9.31 o 
  -1  15   3       62.19       58.35     13.47 o 
   0  15   3       48.47       36.22      6.14 o 
   1  15   3        6.80        9.78      4.82 o 
   2  15   3        0.25        9.84      3.75 o 
   3  15   3        1.17        7.69      6.26 o 
   4  15   3      165.04      123.45      8.33 o 
   5  15   3       83.54      107.03      7.83 o 
   6  15   3       14.30       11.33      5.12 o 
   7  15   3      268.54      259.80     13.79 o 
   8  15   3        4.17        2.16      4.59 o 
   9  15   3        3.78        2.98      5.09 o 
  10  15   3       14.17       17.28      8.98 o 
  11  15   3      154.31      155.67     19.11 o 
 -11  16   3        2.46       -3.41      6.85 o 
 -10  16   3       37.27       27.57      9.81 o 
  -9  16   3       94.06      101.61     15.88 o 
  -8  16   3       11.60        7.89      8.01 o 
  -7  16   3        8.12        6.44      7.02 o 
  -6  16   3       32.96       30.05      9.44 o 
  -5  16   3        0.89       -9.98      5.50 o 
  -4  16   3       12.39        5.57      6.47 o 
  -3  16   3       15.33       21.26      5.78 o 
  -2  16   3       63.22       72.55     12.75 o 
  -1  16   3       23.18       14.55      5.15 o 
   0  16   3      171.34      183.97     11.46 o 
   1  16   3      203.29      197.72     11.97 o 
   2  16   3     1431.40     1475.31     38.79 o 
   3  16   3      166.10      147.59     24.42 o 
   4  16   3       23.64       26.90      6.41 o 
   5  16   3      162.49      157.96     12.89 o 
   6  16   3      253.80      235.86     13.62 o 
   7  16   3      228.53      249.61     24.46 o 
   8  16   3      595.56      574.12     21.76 o 
   9  16   3      216.76      211.10     22.37 o 
  10  16   3       20.68       38.34     11.87 o 
  -9  17   3       16.89        9.57      8.47 o 
  -8  17   3      104.80       84.09     14.60 o 
  -7  17   3      155.80      223.80     22.74 o 
  -6  17   3        4.45       -5.36      6.14 o 
  -5  17   3        5.66        8.90      8.12 o 
  -4  17   3       37.16       39.14     10.53 o 
  -3  17   3       14.99       22.98      8.89 o 
  -2  17   3       89.10      100.40     10.30 o 
  -1  17   3       15.09       19.40      9.30 o 
   0  17   3      606.65      607.04     22.02 o 
   1  17   3      189.24      175.11     26.53 o 
   2  17   3      219.38      177.03     12.32 o 
   3  17   3      182.69      225.70     13.35 o 
   4  17   3        3.88        9.78      5.78 o 
   5  17   3        4.28        4.58      5.21 o 
   6  17   3      317.39      302.25     15.51 o 
   7  17   3       22.39       23.42      7.32 o 
   8  17   3       93.33      111.73     28.48 o 
  -7  18   3       47.38       38.75     11.28 o 
  -6  18   3      247.51      268.25     22.73 o 
  -5  18   3      131.70      135.74     18.28 o 
  -4  18   3       41.52       30.58     10.39 o 
  -3  18   3        6.96        6.80      7.43 o 
  -2  18   3       52.52       67.58     13.08 o 
  -1  18   3      105.20      121.16     15.82 o 
   0  18   3       16.88       14.30      5.72 o 
   1  18   3       64.81       98.43     12.01 o 
   2  18   3      311.76      319.94     16.17 o 
   3  18   3       18.95        8.84      9.97 o 
   4  18   3      116.97      134.79     24.83 o 
   5  18   3        6.72        0.21      5.50 o 
   6  18   3       70.09       59.78      8.85 o 
  -2  19   3      227.90      219.73     22.91 o 
  -1  19   3       19.81       13.52      6.20 o 
   0  19   3       14.88        9.93      6.96 o 
   1  19   3        9.51       13.45      6.27 o 
 -19   0   4       77.99       93.04     19.05 o 
 -18   0   4     1439.27     1510.09     67.44 o 
 -17   0   4      627.04      633.71     37.65 o 
 -16   0   4       22.86       16.65      9.57 o 
 -15   0   4       91.82       57.28     12.82 o 
 -14   0   4     1463.21     1215.12     32.48 o 
 -13   0   4      894.25      702.01     21.33 o 
 -12   0   4      530.47      420.89     11.66 o 
 -11   0   4       58.65       44.56      4.01 o 
 -10   0   4      160.54      187.95      6.70 o 
  -9   0   4      109.30       74.59      4.40 o 
  -8   0   4     1288.58     1360.49     24.67 o 
  -7   0   4      169.51      273.83      6.98 o 
  -6   0   4     1785.30     2044.95     39.95 o 
  -5   0   4     5183.40     5415.54    100.78 o 
  -4   0   4      770.34      771.69     17.50 o 
  -3   0   4    15237.16    15068.83    292.80 o 
  -2   0   4     1362.99     1421.13     23.56 o 
  -1   0   4     6900.37     7124.18    132.96 o 
   0   0   4       32.22       37.51      2.59 o 
   1   0   4     5633.08     5705.76     91.04 o 
   2   0   4    23465.33    23784.03    321.60 o 
   3   0   4     1326.57     1361.17     28.50 o 
   4   0   4     1721.89     1578.62     30.00 o 
   5   0   4     6735.14     6943.94    110.02 o 
   6   0   4     1158.99     1248.89     29.29 o 
   7   0   4       81.34       69.52      4.63 o 
   8   0   4     1344.58     1263.71     31.47 o 
   9   0   4      750.90      635.56     15.32 o 
  10   0   4     7547.23     7077.46    116.18 o 
  11   0   4     4745.63     4551.80     78.08 o 
  12   0   4       21.00       25.36      4.35 o 
  13   0   4        0.76       -0.96      4.09 o 
  14   0   4      754.71      652.16     23.30 o 
  15   0   4       62.87       69.37      9.17 o 
  16   0   4      240.54      222.45     14.22 o 
  17   0   4        5.47        5.19      6.09 o 
  18   0   4       25.76       18.84      7.69 o 
 -19   1   4        6.75       11.07     13.22 o 
 -18   1   4       35.29       51.57     14.76 o 
 -17   1   4      229.14      236.54     16.31 o 
 -16   1   4      484.21      511.03     22.92 o 
 -15   1   4      278.93      291.02     16.12 o 
 -14   1   4       22.77       29.74      4.98 o 
 -13   1   4       11.49       14.27      3.04 o 
 -12   1   4     1778.34     1721.62     23.00 o 
 -11   1   4       97.77       91.63      3.69 o 
 -10   1   4      200.72      199.07      4.90 o 
  -9   1   4       10.82        8.56      1.42 o 
  -8   1   4      126.98      130.02      3.85 o 
  -7   1   4      322.03      254.41      5.23 o 
  -6   1   4       63.97      102.24      2.62 o 
  -5   1   4      301.36      301.00      5.46 o 
  -4   1   4    24716.51    24539.74    298.58 o 
  -3   1   4    84996.18    80773.69   1063.06 o 
  -2   1   4    22603.15    22887.02    280.41 o 
  -1   1   4      656.47      660.51      7.15 o 
   0   1   4     7927.63     8343.24     79.23 o 
   1   1   4     2470.51     2512.30     26.49 o 
   2   1   4     9907.53     9813.32     93.16 o 
   3   1   4     2973.13     3116.84     35.51 o 
   4   1   4     3139.45     3405.99     35.99 o 
   5   1   4     5505.34     6034.41     68.32 o 
   6   1   4     2485.22     2636.88     35.28 o 
   7   1   4       75.66      112.97      4.10 o 
   8   1   4       46.25       58.92      3.53 o 
   9   1   4      230.50      232.57      6.00 o 
  10   1   4       45.89       39.47      3.28 o 
  11   1   4     2098.73     1973.09     29.63 o 
  12   1   4      180.88      165.11      6.46 o 
  13   1   4      655.36      588.15     15.84 o 
  14   1   4      144.00      132.25      6.87 o 
  15   1   4      168.33      171.92      9.17 o 
  16   1   4      121.73      140.00      9.09 o 
  17   1   4       45.88       50.95      6.58 o 
  18   1   4      336.93      322.95     17.56 o 
 -19   2   4       14.66       31.91     10.18 o 
 -18   2   4      115.57      127.43     14.68 o 
 -17   2   4      292.19      308.44     18.42 o 
 -16   2   4      171.83      148.95     13.93 o 
 -15   2   4      151.44      151.98     12.39 o 
 -14   2   4      174.05      156.43      9.06 o 
 -13   2   4        8.06       -0.63      3.17 o 
 -12   2   4      506.77      524.56     10.16 o 
 -11   2   4      138.74      116.76      4.29 o 
 -10   2   4       42.06       45.78      2.72 o 
  -9   2   4      865.40      871.16     13.79 o 
  -8   2   4      378.21      411.59      7.66 o 
  -7   2   4       83.28       68.89      2.47 o 
  -6   2   4       15.63       18.04      1.60 o 
  -5   2   4        2.40        1.64      1.04 o 
  -4   2   4     1389.69     1379.48     16.91 o 
  -3   2   4     2454.19     2517.43     29.00 o 
  -2   2   4       41.89       34.98      1.34 o 
  -1   2   4        0.28       -1.25      0.63 o 
   0   2   4     4465.42     4803.80     59.40 o 
   1   2   4     7943.23     8589.85    104.34 o 
   2   2   4      703.17      807.24      8.85 o 
   3   2   4      590.52      651.60      7.64 o 
   4   2   4       75.09       70.02      2.11 o 
   5   2   4       48.47       41.42      2.62 o 
   6   2   4        0.33        1.96      1.35 o 
   7   2   4       45.22       45.33      3.95 o 
   8   2   4      110.72      124.04      5.37 o 
   9   2   4      484.35      472.58     11.35 o 
  10   2   4      322.81      302.27      9.87 o 
  11   2   4     1123.08     1113.44     19.06 o 
  12   2   4      176.72      188.22      6.88 o 
  13   2   4      251.55      223.58     11.14 o 
  14   2   4       15.63        7.99      3.12 o 
  15   2   4      601.48      595.09     13.91 o 
  16   2   4       25.73       21.79      6.47 o 
  17   2   4        4.56        6.41      4.14 o 
  18   2   4       88.71       87.82      8.07 o 
 -19   3   4       29.28       50.01     11.54 o 
 -18   3   4      354.35      404.19     21.84 o 
 -17   3   4      180.04      203.48     16.78 o 
 -16   3   4       12.29       13.97      4.92 o 
 -15   3   4       74.75       73.73     10.96 o 
 -14   3   4       84.36       96.86      9.06 o 
 -13   3   4      906.03      786.49     21.19 o 
 -12   3   4      607.54      525.64     12.53 o 
 -11   3   4     2132.97     2034.87     26.15 o 
 -10   3   4       63.37       67.93      3.24 o 
  -9   3   4       39.70       48.93      2.69 o 
  -8   3   4      112.35      151.95      3.87 o 
  -7   3   4      303.00      321.74      5.95 o 
  -6   3   4     3159.93     3629.47     46.41 o 
  -5   3   4     7512.01     7946.55     97.90 o 
  -4   3   4     2554.48     2602.12     30.37 o 
  -3   3   4      393.69      337.10      5.23 o 
  -2   3   4      498.79      427.86      6.11 o 
  -1   3   4       50.61       44.59      1.30 o 
   0   3   4     3913.10     4311.39     43.74 o 
   1   3   4    23129.69    24021.22    288.99 o 
   2   3   4     8457.71     9313.12    125.38 o 
   3   3   4      633.47      783.84     10.76 o 
   4   3   4     2999.14     2950.90     72.46 o 
   5   3   4        8.34       17.99      2.22 o 
   6   3   4      221.73      293.96      8.54 o 
   7   3   4       14.53       25.26      2.83 o 
   8   3   4      542.33      480.79     11.06 o 
   9   3   4     1058.76      995.16     18.91 o 
  10   3   4     1455.80     1307.52     23.79 o 
  11   3   4      550.84      564.20     13.62 o 
  12   3   4      711.31      708.00     14.33 o 
  13   3   4      272.76      284.93      8.73 o 
  14   3   4       20.54       21.91      3.83 o 
  15   3   4        1.05        0.43      2.87 o 
  16   3   4      106.69       92.86      6.47 o 
  17   3   4        9.86       -0.88      3.99 o 
  18   3   4       79.27      102.07     11.01 o 
 -19   4   4      483.63      476.25     57.44 o 
 -18   4   4      158.07      179.03     23.32 o 
 -17   4   4        8.81        9.56      7.31 o 
 -16   4   4      643.42      618.17     19.16 o 
 -15   4   4      119.48      118.16      8.96 o 
 -14   4   4     1411.68     1184.19     27.94 o 
 -13   4   4     1560.57     1207.35     27.60 o 
 -12   4   4        5.05       18.82      4.18 o 
 -11   4   4      790.19      741.22     15.57 o 
 -10   4   4      131.62      124.09      3.72 o 
  -9   4   4     1092.45     1069.72     13.46 o 
  -8   4   4      713.10      686.73     10.19 o 
  -7   4   4      240.67      280.50      5.22 o 
  -6   4   4      372.99      383.82      6.83 o 
  -5   4   4        8.10       10.98      1.85 o 
  -4   4   4      314.69      338.89      5.64 o 
  -3   4   4      333.45      336.64      5.39 o 
  -2   4   4       57.01       81.44      1.95 o 
  -1   4   4      522.34      533.33      8.39 o 
   0   4   4     1042.63     1048.25     21.43 o 
   1   4   4    10623.05    11694.41    220.68 o 
   2   4   4        5.74        1.65      1.08 o 
   3   4   4    11126.54    12335.88    166.80 o 
   4   4   4      300.16      242.48      9.58 o 
   5   4   4       31.09       24.99      2.56 o 
   6   4   4       20.62       13.85      2.18 o 
   7   4   4       15.86       25.69      2.92 o 
   8   4   4      814.31      717.28     14.64 o 
   9   4   4      256.29      254.21      9.26 o 
  10   4   4     4583.32     4380.71     66.33 o 
  11   4   4     2739.24     2626.75     42.65 o 
  12   4   4      400.69      397.16     14.45 o 
  13   4   4      440.58      414.16     10.60 o 
  14   4   4      265.29      267.69      8.79 o 
  15   4   4      102.18      107.24      6.53 o 
  16   4   4        1.32        0.61      3.96 o 
  17   4   4        8.60       13.07      5.12 o 
  18   4   4       23.91       27.54      6.99 o 
 -19   5   4      134.95      206.51     26.27 o 
 -18   5   4        8.64        5.24     19.17 o 
 -17   5   4        1.18        4.15      5.02 o 
 -16   5   4        0.15        3.99      4.64 o 
 -15   5   4        8.92       18.58      5.22 o 
 -14   5   4      142.91      128.85      9.08 o 
 -13   5   4       31.34       52.21      9.40 o 
 -12   5   4      567.09      535.30     18.04 o 
 -11   5   4      224.87      205.54      7.34 o 
 -10   5   4        3.89        4.65      1.88 o 
  -9   5   4       61.96       67.88      3.63 o 
  -8   5   4       75.76       59.07      2.71 o 
  -7   5   4       28.68       28.27      2.14 o 
  -6   5   4     1082.48     1040.29     12.81 o 
  -5   5   4     1722.41     1854.10     20.86 o 
  -4   5   4        1.21        0.74      0.75 o 
  -3   5   4     2133.36     2163.57     34.85 o 
  -2   5   4      693.86      706.32      7.82 o 
  -1   5   4      563.96      701.27      9.50 o 
   0   5   4       39.12       32.89      1.93 o 
   1   5   4      739.66      893.60     20.55 o 
   2   5   4        1.28        1.31      1.11 o 
   3   5   4      101.42       85.74      3.58 o 
   4   5   4        0.70        0.76      1.28 o 
   5   5   4       57.94       50.82      5.72 o 
   6   5   4       49.66       54.01      4.08 o 
   7   5   4        8.52        9.87      2.20 o 
   8   5   4       26.21       26.31      3.28 o 
   9   5   4     1054.66      942.12     18.38 o 
  10   5   4       31.74       38.41      5.38 o 
  11   5   4      269.89      252.64      8.82 o 
  12   5   4      209.04      204.45      8.33 o 
  13   5   4      328.07      274.08      9.75 o 
  14   5   4      119.48      105.01      6.37 o 
  15   5   4        0.13       -1.12      2.92 o 
  16   5   4       16.06       22.22      4.24 o 
  17   5   4        7.49        1.26      3.62 o 
 -18   6   4        1.35       11.52     11.37 o 
 -17   6   4        0.25       -1.69      4.66 o 
 -16   6   4       98.38      114.72      9.49 o 
 -15   6   4      187.69      188.38     17.76 o 
 -14   6   4       21.62       26.94      5.44 o 
 -13   6   4       62.75       59.58      6.53 o 
 -12   6   4       12.09       14.04      4.24 o 
 -11   6   4      377.38      357.49      9.97 o 
 -10   6   4        3.89        5.41      2.09 o 
  -9   6   4      161.27      157.07      5.40 o 
  -8   6   4       73.92       81.92      3.06 o 
  -7   6   4        0.34        0.78      1.06 o 
  -6   6   4      223.07      232.15      4.88 o 
  -5   6   4     1492.72     1596.00     18.50 o 
  -4   6   4      304.73      316.14      5.15 o 
  -3   6   4     1414.13     1471.74     15.03 o 
  -2   6   4      955.65     1052.21     11.17 o 
  -1   6   4        7.00       14.07      1.37 o 
   0   6   4      418.02      442.86      7.74 o 
   1   6   4     1564.95     1767.61     29.56 o 
   2   6   4        0.36        0.58      1.63 o 
   3   6   4      736.46      760.87     12.10 o 
   4   6   4      139.11      115.62      3.98 o 
   5   6   4       21.78       23.77      2.85 o 
   6   6   4      389.48      362.16      8.87 o 
   7   6   4        2.69        4.42      2.18 o 
   8   6   4      410.52      404.00     11.36 o 
   9   6   4      968.65      920.58     23.80 o 
  10   6   4      383.97      340.86     13.04 o 
  11   6   4      350.33      358.63     10.74 o 
  12   6   4       21.31       31.01      5.10 o 
  13   6   4       20.17       12.77      3.67 o 
  14   6   4       11.55        6.86      3.76 o 
  15   6   4       37.41       52.26      5.14 o 
  16   6   4        2.61        8.42      3.58 o 
  17   6   4        3.46        8.42      6.72 o 
 -18   7   4       24.60       20.70      8.69 o 
 -17   7   4       70.63       63.40     17.95 o 
 -16   7   4       17.51       18.35      5.58 o 
 -15   7   4        0.05        4.22      4.21 o 
 -14   7   4      381.68      350.34     13.65 o 
 -13   7   4       98.99       83.10      7.61 o 
 -12   7   4       20.55       23.36      4.61 o 
 -11   7   4        0.01       -1.51      2.97 o 
 -10   7   4       53.32       55.63      3.88 o 
  -9   7   4      466.89      420.97      8.30 o 
  -8   7   4        0.12       -0.31      1.40 o 
  -7   7   4      256.41      226.30      4.77 o 
  -6   7   4      473.02      539.33      8.06 o 
  -5   7   4      260.15      258.72      4.84 o 
  -4   7   4       54.33       49.32      2.59 o 
  -3   7   4      924.67     1065.70     11.63 o 
  -2   7   4       16.56       21.38      1.62 o 
  -1   7   4       95.11      118.68      3.48 o 
   0   7   4     1498.85     1753.68     21.57 o 
   1   7   4        4.32       11.69      2.09 o 
   2   7   4      773.66      832.49     10.38 o 
   3   7   4       89.99       90.29      3.23 o 
   4   7   4       60.02       76.65      4.82 o 
   5   7   4        5.68        4.63      1.95 o 
   6   7   4      757.03      675.35     15.84 o 
   7   7   4      568.88      517.33     11.68 o 
   8   7   4       33.95       39.08      4.11 o 
   9   7   4     2664.76     2459.40     39.93 o 
  10   7   4       12.86        9.25      3.20 o 
  11   7   4      108.39      107.76      6.72 o 
  12   7   4      829.54      784.76     19.69 o 
  13   7   4      133.92      125.47      9.38 o 
  14   7   4       30.55       30.96      5.47 o 
  15   7   4       29.48       34.92      6.82 o 
  16   7   4       13.11       24.11      4.37 o 
  17   7   4       20.37       14.41      7.35 o 
 -18   8   4        0.68       -2.68      4.91 o 
 -17   8   4        0.06        0.47      8.03 o 
 -16   8   4      249.95      255.05     15.50 o 
 -15   8   4       39.54       45.05      6.70 o 
 -14   8   4     1318.04     1186.94     28.87 o 
 -13   8   4      142.23      118.55      8.85 o 
 -12   8   4      319.55      274.83      9.60 o 
 -11   8   4       45.89       44.86      4.67 o 
 -10   8   4        2.47        0.06      2.03 o 
  -9   8   4        0.85       -0.76      2.15 o 
  -8   8   4       28.65       25.74      2.49 o 
  -7   8   4       24.88       33.05      2.28 o 
  -6   8   4      829.19      836.17     11.88 o 
  -5   8   4        4.31        6.02      1.34 o 
  -4   8   4       13.15       16.97      1.59 o 
  -3   8   4       11.36       12.60      1.40 o 
  -2   8   4      103.26       93.07      3.28 o 
  -1   8   4      312.45      365.60      6.63 o 
   0   8   4     1092.00     1170.70     15.59 o 
   1   8   4      762.13      814.69     11.75 o 
   2   8   4      145.83      171.49      4.32 o 
   3   8   4      882.83     1023.40     15.29 o 
   4   8   4      396.87      401.81      7.02 o 
   5   8   4      310.05      299.10      7.94 o 
   6   8   4      217.89      182.82      6.39 o 
   7   8   4      895.72      811.80     16.17 o 
   8   8   4       92.00      113.90      5.99 o 
   9   8   4     1548.68     1381.16     25.16 o 
  10   8   4     2432.39     2322.92     38.76 o 
  11   8   4     1443.18     1386.37     26.14 o 
  12   8   4      281.64      281.86     11.27 o 
  13   8   4        7.43        6.15      3.90 o 
  14   8   4      136.82      163.81     12.05 o 
  15   8   4      113.12       97.82     13.19 o 
  16   8   4        0.06       -0.54      4.43 o 
 -17   9   4       76.66       80.42      7.76 o 
 -16   9   4        2.16        6.31      4.08 o 
 -15   9   4       17.86       16.03      6.46 o 
 -14   9   4        8.10        8.54      3.76 o 
 -13   9   4        2.85       -5.47      2.74 o 
 -12   9   4       57.61       53.14      5.13 o 
 -11   9   4      124.79      126.51      6.91 o 
 -10   9   4       72.08       71.49      5.32 o 
  -9   9   4      288.26      292.37      7.89 o 
  -8   9   4      177.52      187.98      5.48 o 
  -7   9   4     2174.80     2206.84     28.38 o 
  -6   9   4      195.07      159.85      4.25 o 
  -5   9   4      422.91      464.82      7.08 o 
  -4   9   4      611.92      535.17     11.28 o 
  -3   9   4       38.30       48.55      2.44 o 
  -2   9   4       92.87       81.79      3.12 o 
  -1   9   4       34.29       34.99      2.40 o 
   0   9   4       39.45       44.98      2.66 o 
   1   9   4      424.45      404.07      8.17 o 
   2   9   4        6.31        3.90      1.62 o 
   3   9   4        4.18        1.99      3.00 o 
   4   9   4       23.69       34.00      3.35 o 
   5   9   4        8.61        2.49      2.52 o 
   6   9   4      180.01      139.86      6.93 o 
   7   9   4      175.04      241.00      9.30 o 
   8   9   4      201.11      203.74      8.91 o 
   9   9   4       35.30       22.99      6.51 o 
  10   9   4      674.98      582.74     22.56 o 
  11   9   4       10.29       10.68      3.98 o 
  12   9   4       61.77       44.52      5.83 o 
  13   9   4      151.70      138.68     11.29 o 
  14   9   4        0.04       -3.95      3.96 o 
  15   9   4       41.32       41.89      8.98 o 
  16   9   4       76.75       54.33      9.92 o 
 -16  10   4        5.27        9.07      5.75 o 
 -15  10   4       24.52       14.48      4.31 o 
 -14  10   4       19.06       17.36      4.38 o 
 -13  10   4      148.17      147.32      8.24 o 
 -12  10   4      188.36      186.34      8.21 o 
 -11  10   4      310.12      294.37      9.84 o 
 -10  10   4      263.62      243.20      9.50 o 
  -9  10   4        1.83        6.86      2.88 o 
  -8  10   4      148.10      161.54      5.88 o 
  -7  10   4     2336.20     2316.15     29.90 o 
  -6  10   4      480.41      519.73     10.58 o 
  -5  10   4      291.21      321.42      8.26 o 
  -4  10   4      153.04      154.58      5.03 o 
  -3  10   4        1.44       -1.33      1.61 o 
  -2  10   4      452.28      449.84      8.27 o 
  -1  10   4      131.26      155.39      4.96 o 
   0  10   4        5.15        3.61      1.67 o 
   1  10   4        0.01        0.17      1.56 o 
   2  10   4      350.62      397.33      8.50 o 
   3  10   4       96.34      139.52      4.92 o 
   4  10   4      675.48      572.21     12.68 o 
   5  10   4      337.49      285.71     10.04 o 
   6  10   4      182.86      161.77     12.19 o 
   7  10   4        9.98        2.61      5.80 o 
   8  10   4     1736.19     1559.25     32.13 o 
   9  10   4       75.59       68.75      6.43 o 
  10  10   4      200.26      229.09     10.08 o 
  11  10   4      272.13      261.38     10.97 o 
  12  10   4       34.09       30.81      5.36 o 
  13  10   4        7.60        3.86      3.87 o 
  14  10   4       38.64       29.13      5.87 o 
  15  10   4       12.77        9.61      6.77 o 
 -16  11   4       65.96       73.79     19.24 o 
 -15  11   4       68.29       90.87      8.24 o 
 -14  11   4      351.70      374.59     14.13 o 
 -13  11   4      146.28      176.07     10.12 o 
 -12  11   4      196.72      158.67      9.19 o 
 -11  11   4      194.27      175.19      8.80 o 
 -10  11   4       55.05       53.22      5.64 o 
  -9  11   4        3.08       -2.31      2.64 o 
  -8  11   4      214.35      212.55      9.28 o 
  -7  11   4      106.99      117.54      5.93 o 
  -6  11   4      118.53      108.02      4.84 o 
  -5  11   4       60.34       55.06      4.12 o 
  -4  11   4      989.34     1010.95     16.45 o 
  -3  11   4     6604.57     6619.94     82.91 o 
  -2  11   4      469.73      487.31      9.45 o 
  -1  11   4       13.39       16.63      2.27 o 
   0  11   4      337.13      382.42      8.49 o 
   1  11   4      364.46      435.72      9.25 o 
   2  11   4       88.63      133.55      5.09 o 
   3  11   4      283.68      308.28      7.71 o 
   4  11   4        0.03       -2.55      1.85 o 
   5  11   4      275.53      233.85      7.81 o 
   6  11   4      830.00      664.02     17.41 o 
   7  11   4      637.33      548.61     15.68 o 
   8  11   4      237.11      225.48     11.03 o 
   9  11   4        5.09        4.75      4.72 o 
  10  11   4       13.27        8.06      4.12 o 
  11  11   4       44.87       31.41      5.53 o 
  12  11   4      393.34      376.27     14.18 o 
  13  11   4      213.56      228.98     11.62 o 
  14  11   4        1.64        4.49     10.23 o 
 -15  12   4       29.64       28.30     10.38 o 
 -14  12   4       44.26       29.32      9.62 o 
 -13  12   4       20.21        7.92      7.54 o 
 -12  12   4       46.91       44.43      6.41 o 
 -11  12   4       13.16       10.34      4.01 o 
 -10  12   4        1.43        0.66      3.05 o 
  -9  12   4       43.78       40.02      5.00 o 
  -8  12   4      237.96      240.73      9.64 o 
  -7  12   4      175.58      179.69      8.13 o 
  -6  12   4        4.76        6.42      2.73 o 
  -5  12   4      241.00      269.46      8.89 o 
  -4  12   4     1200.99     1218.36     19.47 o 
  -3  12   4      799.93      818.74     14.34 o 
  -2  12   4      350.82      390.29      8.34 o 
  -1  12   4      295.77      308.56      7.10 o 
   0  12   4      312.20      359.75      8.69 o 
   1  12   4      313.25      312.67      7.91 o 
   2  12   4        0.57       -1.08      2.14 o 
   3  12   4        2.43       -0.09      2.02 o 
   4  12   4      504.76      449.39     11.48 o 
   5  12   4      795.50      654.85     14.72 o 
   6  12   4        4.74        9.32      3.30 o 
   7  12   4       18.73       17.82      4.26 o 
   8  12   4        8.17        7.55      3.68 o 
   9  12   4       62.02       55.25      6.37 o 
  10  12   4      458.35      442.36     21.18 o 
  11  12   4      897.37      922.09     23.98 o 
  12  12   4      139.36      125.66      9.57 o 
  13  12   4       10.62       16.37      9.52 o 
  14  12   4      130.77      184.18     16.01 o 
 -14  13   4       83.85       83.31     14.18 o 
 -13  13   4       44.04       48.47     11.50 o 
 -12  13   4       20.53       20.34      9.24 o 
 -11  13   4       32.74       28.68      9.68 o 
 -10  13   4       11.19        4.42      6.54 o 
  -9  13   4        0.54       -0.42      6.02 o 
  -8  13   4       84.04       67.21     11.76 o 
  -7  13   4      101.92       98.81     13.23 o 
  -6  13   4       49.83       67.15      7.11 o 
  -5  13   4       92.02      103.13      6.03 o 
  -4  13   4     2003.46     2096.49     33.54 o 
  -3  13   4      304.67      312.72      9.62 o 
  -2  13   4      135.85      150.99      8.08 o 
  -1  13   4       43.73       44.10      3.34 o 
   0  13   4       22.31       26.02      3.15 o 
   1  13   4       12.14       11.55      3.35 o 
   2  13   4       36.29       42.63      3.68 o 
   3  13   4      262.24      211.90      6.88 o 
   4  13   4       58.24       51.45      7.15 o 
   5  13   4       99.50       77.30      5.58 o 
   6  13   4       39.51       27.17      4.05 o 
   7  13   4        2.17       -0.30      2.77 o 
   8  13   4       98.72      100.69      6.66 o 
   9  13   4       11.31        9.54      5.91 o 
  10  13   4      128.23      124.83      9.27 o 
  11  13   4      178.25      171.08     14.01 o 
  12  13   4       48.68       40.00      6.48 o 
  13  13   4       53.06       70.94     10.82 o 
 -13  14   4       30.63       23.18     10.23 o 
 -12  14   4       78.92      114.52     16.23 o 
 -11  14   4       14.81       -0.15      6.62 o 
 -10  14   4       71.01       75.45     13.62 o 
  -9  14   4      242.69      231.37     18.99 o 
  -8  14   4       40.56       44.56     10.47 o 
  -7  14   4       99.00      107.93     14.64 o 
  -6  14   4      512.29      536.22     28.66 o 
  -5  14   4        2.12        4.23      6.16 o 
  -4  14   4      234.50      279.97     12.96 o 
  -3  14   4      151.74      150.32      8.03 o 
  -2  14   4       21.08       18.56      3.97 o 
  -1  14   4       33.12       32.12      4.61 o 
   0  14   4      226.43      255.82     10.01 o 
   1  14   4      420.09      484.25     14.08 o 
   2  14   4     1273.94     1217.83     20.23 o 
   3  14   4      496.08      490.23     11.13 o 
   4  14   4       46.35       46.81      8.53 o 
   5  14   4        0.02       -0.96      2.87 o 
   6  14   4       32.91       42.76      4.72 o 
   7  14   4       24.68       21.71      4.11 o 
   8  14   4      110.28       89.40      6.67 o 
   9  14   4        4.16       10.58      3.82 o 
  10  14   4       26.79       26.11      4.73 o 
  11  14   4      203.87      189.10     15.59 o 
  12  14   4        0.30        0.02      6.58 o 
 -12  15   4        2.13       10.71      9.19 o 
 -11  15   4       18.54       32.26     10.47 o 
 -10  15   4        0.05       -0.02      6.62 o 
  -9  15   4       14.53       16.96      9.10 o 
  -8  15   4       15.54       15.73      7.82 o 
  -7  15   4        9.62       13.63      8.38 o 
  -6  15   4      332.12      298.56     21.59 o 
  -5  15   4       21.29       34.82      9.59 o 
  -4  15   4       49.21       56.42     11.23 o 
  -3  15   4       11.62        6.70      4.52 o 
  -2  15   4        5.64        5.30      4.22 o 
  -1  15   4      130.58      133.03      8.34 o 
   0  15   4       15.76       22.71      4.91 o 
   1  15   4      529.61      582.17     22.72 o 
   2  15   4       55.67       49.54      5.67 o 
   3  15   4      202.72      185.00      8.91 o 
   4  15   4      173.35      176.40     11.26 o 
   5  15   4        3.51        2.26      3.34 o 
   6  15   4      110.44      113.39      9.53 o 
   7  15   4       52.40       67.77      6.65 o 
   8  15   4       51.30       52.99      6.32 o 
   9  15   4      115.19      122.58     11.33 o 
  10  15   4       11.62       23.55      6.73 o 
  11  15   4       84.06       52.89     12.55 o 
 -11  16   4       25.89       36.24     11.21 o 
 -10  16   4        3.68       -5.60      5.90 o 
  -9  16   4       47.31       34.13     10.77 o 
  -8  16   4      274.77      260.31     21.15 o 
  -7  16   4       14.48        8.73      7.93 o 
  -6  16   4        3.44        9.86      7.77 o 
  -5  16   4       84.52      102.61     14.66 o 
  -4  16   4       50.95       62.87     12.20 o 
  -3  16   4        0.00       -1.44      5.66 o 
  -2  16   4        5.65        4.38      4.55 o 
  -1  16   4      214.58      252.57     21.98 o 
   0  16   4       15.02       10.60      9.75 o 
   1  16   4      147.06      157.55     22.71 o 
   2  16   4       47.95       58.82      8.19 o 
   3  16   4       31.00       34.00      6.90 o 
   4  16   4      246.09      267.47     21.16 o 
   5  16   4      278.14      291.16     14.67 o 
   6  16   4       92.93       81.91     18.03 o 
   7  16   4       73.11       60.43      8.51 o 
   8  16   4      159.29      145.82     16.14 o 
   9  16   4       30.72       35.84      7.61 o 
  -9  17   4        1.23        5.18      8.09 o 
  -8  17   4        9.10        8.96      8.36 o 
  -7  17   4       16.92       22.60      9.85 o 
  -6  17   4        2.02        0.95      6.94 o 
  -5  17   4       70.63       71.84     13.99 o 
  -4  17   4      143.94      108.73     15.31 o 
  -3  17   4        2.99       -5.06      5.60 o 
  -2  17   4       14.04       24.13      9.28 o 
  -1  17   4        3.39       -2.29      4.53 o 
   0  17   4        8.91        8.87      5.42 o 
   1  17   4       89.43      101.34     10.02 o 
   2  17   4      127.15       99.67     19.77 o 
   3  17   4       73.95       56.42      8.44 o 
   4  17   4        3.22       13.21      8.68 o 
   5  17   4      173.02      160.47     12.70 o 
   6  17   4        6.93       14.65      5.97 o 
   7  17   4       19.98       38.40      7.62 o 
  -6  18   4       32.89       26.17     10.54 o 
  -5  18   4      145.11      151.87     19.26 o 
  -4  18   4      133.01      175.31     20.12 o 
  -3  18   4       17.25       16.90      9.60 o 
  -2  18   4       24.50       32.65     10.17 o 
  -1  18   4        3.91        2.22      5.37 o 
   0  18   4       87.26       89.21     12.57 o 
   1  18   4      138.22      141.73     12.27 o 
   2  18   4      179.46      124.80     11.42 o 
   3  18   4      407.06      467.52     52.03 o 
   4  18   4        8.18        1.19      4.99 o 
   5  18   4        0.02       -5.61      4.88 o 
  -1  19   4       16.36       21.62      9.75 o 
   0  19   4       74.37       70.10      9.23 o 
 -18   1   5      614.00      681.55     28.72 o 
 -17   1   5        1.18        9.26      6.90 o 
 -16   1   5        5.18        2.65      6.56 o 
 -15   1   5        3.51        3.29      5.99 o 
 -14   1   5       10.03        3.05      5.41 o 
 -13   1   5     1170.83     1012.01     23.61 o 
 -12   1   5        4.34       13.88      4.29 o 
 -11   1   5      700.64      682.21     14.04 o 
 -10   1   5      821.02      859.92     13.42 o 
  -9   1   5      657.81      660.74     11.34 o 
  -8   1   5        0.92       -0.57      0.93 o 
  -7   1   5        0.68        1.21      1.06 o 
  -6   1   5      161.75      214.66      4.57 o 
  -5   1   5      263.55      261.85      5.27 o 
  -4   1   5      197.95      159.99      3.36 o 
  -3   1   5       35.46       62.43      1.96 o 
  -2   1   5       46.23       62.40      1.57 o 
  -1   1   5       86.18       82.78      2.15 o 
   0   1   5     1204.48     1103.91     11.37 o 
   1   1   5      580.31      630.82      7.66 o 
   2   1   5        8.48       17.89      0.91 o 
   3   1   5      253.72      235.25      3.79 o 
   4   1   5     2422.66     2693.69     34.44 o 
   5   1   5      168.93      196.98      3.85 o 
   6   1   5        5.82        7.14      1.14 o 
   7   1   5      180.32      153.75      4.89 o 
   8   1   5      295.20      264.96      6.85 o 
   9   1   5      466.53      382.57      9.33 o 
  10   1   5     1325.48     1229.10     18.26 o 
  11   1   5      653.49      626.93     11.70 o 
  12   1   5      178.78      161.30      6.57 o 
  13   1   5        0.00       -2.52      2.46 o 
  14   1   5       51.41       52.39      4.81 o 
  15   1   5      220.55      223.68     10.19 o 
  16   1   5      229.70      248.77     10.76 o 
  17   1   5       34.39       44.02      6.47 o 
  18   1   5       13.32       17.58      5.65 o 
 -19   2   5      257.95      335.18     21.34 o 
 -18   2   5       13.33       20.43      8.89 o 
 -17   2   5       53.99       70.90     10.92 o 
 -16   2   5        0.10        6.74      6.66 o 
 -15   2   5       12.28       10.76      7.51 o 
 -14   2   5       17.64       34.48      5.16 o 
 -13   2   5      186.12      134.85      8.96 o 
 -12   2   5     2205.23     2042.98     39.62 o 
 -11   2   5     1435.96     1449.76     21.83 o 
 -10   2   5       74.49       86.00      3.38 o 
  -9   2   5       51.87       49.38      3.33 o 
  -8   2   5       12.58       12.86      1.47 o 
  -7   2   5     1183.04     1141.72     16.51 o 
  -6   2   5      698.27      734.14     11.26 o 
  -5   2   5       60.83       82.90      2.65 o 
  -4   2   5     3762.63     3757.59     42.86 o 
  -3   2   5    12877.00    12802.74    141.38 o 
  -2   2   5     4291.19     4376.12     42.96 o 
  -1   2   5        0.14        4.25      0.60 o 
   0   2   5      470.51      522.20      6.55 o 
   1   2   5     5204.01     5597.76     53.87 o 
   2   2   5      847.01      845.81      9.34 o 
   3   2   5     4947.74     5427.38     52.49 o 
   4   2   5     4284.26     4895.86     57.19 o 
   5   2   5     1277.98     1266.23     15.03 o 
   6   2   5      101.17      104.43      2.99 o 
   7   2   5       15.77       21.96      2.40 o 
   8   2   5     1273.80     1228.38     19.31 o 
   9   2   5      452.12      371.61      8.72 o 
  10   2   5     3529.84     3345.38     52.25 o 
  11   2   5       32.70       38.33      4.19 o 
  12   2   5       14.85       10.84      3.05 o 
  13   2   5        0.98        2.10      2.64 o 
  14   2   5       60.07       50.26      4.84 o 
  15   2   5      175.51      178.71      8.29 o 
  16   2   5        4.02        2.69      3.94 o 
  17   2   5       43.65       49.02      6.44 o 
  18   2   5       59.09       45.82      6.44 o 
 -18   3   5       43.68       52.97     11.09 o 
 -17   3   5       31.72       26.46      7.01 o 
 -16   3   5       48.53       66.59     14.37 o 
 -15   3   5      105.99       85.39      7.63 o 
 -14   3   5        4.31        7.69      3.88 o 
 -13   3   5      599.21      501.73     24.47 o 
 -12   3   5     3850.72     3566.81     67.39 o 
 -11   3   5     1276.52     1078.05     17.45 o 
 -10   3   5      393.40      410.63      7.52 o 
  -9   3   5        7.10        7.20      1.46 o 
  -8   3   5        4.26       -0.25      1.03 o 
  -7   3   5      726.13      746.86     11.89 o 
  -6   3   5      122.79      180.31      6.13 o 
  -5   3   5      998.98     1109.03     14.34 o 
  -4   3   5     2667.71     2749.74     32.04 o 
  -3   3   5        5.88        0.94      0.67 o 
  -2   3   5     1438.72     1484.36     15.58 o 
  -1   3   5      102.33       84.44      1.72 o 
   0   3   5      308.59      348.76      4.85 o 
   1   3   5     3883.61     4309.60     45.95 o 
   2   3   5        0.04        3.28      0.94 o 
   3   3   5     1084.87     1110.74     13.21 o 
   4   3   5      781.28      964.46     13.83 o 
   5   3   5      387.73      444.81     10.18 o 
   6   3   5      137.42      178.96      7.71 o 
   7   3   5        4.05        5.08      2.05 o 
   8   3   5        4.75        9.16      2.54 o 
   9   3   5     1289.50     1273.65     23.16 o 
  10   3   5     4438.51     4024.24     61.60 o 
  11   3   5      186.21      190.74      7.73 o 
  12   3   5      663.96      633.04     13.48 o 
  13   3   5       17.49       14.43      3.58 o 
  14   3   5        0.02       -3.82      2.57 o 
  15   3   5       64.62       68.64      5.61 o 
  16   3   5      137.45      148.06      8.14 o 
  17   3   5        0.01       -0.67      3.75 o 
 -19   4   5      181.76      282.26     27.16 o 
 -18   4   5        5.36        6.31      8.00 o 
 -17   4   5      162.64      171.98     15.77 o 
 -16   4   5       75.46       68.29      7.46 o 
 -15   4   5       66.08       69.21      7.24 o 
 -14   4   5       41.50       37.77      5.58 o 
 -13   4   5      134.59      125.99      8.37 o 
 -12   4   5        0.81        4.31      3.50 o 
 -11   4   5      580.83      625.14     11.92 o 
 -10   4   5       50.88       39.26      3.08 o 
  -9   4   5      337.92      295.90      6.92 o 
  -8   4   5       82.04       83.25      3.17 o 
  -7   4   5      313.48      311.43      6.56 o 
  -6   4   5      859.88      995.49     13.54 o 
  -5   4   5     6480.33     6800.77     76.74 o 
  -4   4   5       18.68       12.90      1.30 o 
  -3   4   5      960.65     1004.52     12.92 o 
  -2   4   5        0.03        3.68      1.37 o 
  -1   4   5      101.68      116.97      2.27 o 
   0   4   5        9.93       12.68      0.88 o 
   1   4   5      280.63      366.93      7.03 o 
   2   4   5     8520.85     9470.85    105.64 o 
   3   4   5       24.10       34.55      2.75 o 
   4   4   5        0.23        0.58      1.03 o 
   5   4   5      293.22      235.66      5.52 o 
   6   4   5       10.57        5.04      1.87 o 
   7   4   5        8.90        3.21      2.08 o 
   8   4   5      164.82      173.47      8.29 o 
   9   4   5      409.71      345.18      9.71 o 
  10   4   5       76.26       85.49      5.83 o 
  11   4   5      324.05      331.72     10.23 o 
  12   4   5      147.15      128.19      7.18 o 
  13   4   5       75.52       75.70      5.36 o 
  14   4   5       42.75       36.30      4.32 o 
  15   4   5      210.28      187.53      8.13 o 
  16   4   5      221.11      243.30      9.23 o 
  17   4   5       10.23       13.88      4.30 o 
 -19   5   5     1157.16     1330.87     45.29 o 
 -18   5   5        6.61       14.18      8.76 o 
 -17   5   5       33.67       53.46     10.34 o 
 -16   5   5      336.76      350.56     28.31 o 
 -15   5   5       87.63       74.72      7.47 o 
 -14   5   5       20.82       10.70      4.44 o 
 -13   5   5      708.17      626.64     17.74 o 
 -12   5   5      982.13      819.86     17.08 o 
 -11   5   5      390.94      321.70     10.24 o 
 -10   5   5     1967.00     1960.23     28.17 o 
  -9   5   5     1023.13     1061.64     16.87 o 
  -8   5   5      151.24      137.32      4.54 o 
  -7   5   5       90.58       69.41      2.46 o 
  -6   5   5      380.44      405.22      7.06 o 
  -5   5   5      407.06      453.06      7.42 o 
  -4   5   5       58.76       61.77      2.52 o 
  -3   5   5       11.49        6.03      0.91 o 
  -2   5   5      607.68      723.49      9.07 o 
  -1   5   5       55.05       47.53      2.31 o 
   0   5   5     2597.42     2812.75     35.80 o 
   1   5   5      550.25      613.66     13.54 o 
   2   5   5        5.45       18.47      3.77 o 
   3   5   5     5447.54     6363.19     88.01 o 
   4   5   5     2675.38     2739.15     41.26 o 
   5   5   5       94.50       95.87      4.68 o 
   6   5   5       11.67        8.63      2.24 o 
   7   5   5      909.44      766.05     15.31 o 
   8   5   5      458.47      423.91     10.68 o 
   9   5   5     8740.36     8030.41    116.03 o 
  10   5   5       13.03        9.42      3.17 o 
  11   5   5     1425.70     1305.01     24.75 o 
  12   5   5        5.20        4.10      3.16 o 
  13   5   5       22.91       19.31      4.16 o 
  14   5   5       71.17       76.09      5.71 o 
  15   5   5       26.93       27.82      4.23 o 
  16   5   5      359.11      402.40     11.81 o 
  17   5   5      525.01      595.85     17.73 o 
 -18   6   5      270.51      288.23     19.32 o 
 -17   6   5      109.03      134.39     10.67 o 
 -16   6   5      132.75      112.17      9.42 o 
 -15   6   5       12.95       15.29      4.76 o 
 -14   6   5      127.23      142.46     12.07 o 
 -13   6   5      377.57      343.20     12.59 o 
 -12   6   5      107.08       99.75      7.53 o 
 -11   6   5      200.88      222.44      6.77 o 
 -10   6   5       15.18       11.60      2.36 o 
  -9   6   5      460.74      467.42      8.75 o 
  -8   6   5      855.87      895.91     13.42 o 
  -7   6   5      152.82      168.66      3.85 o 
  -6   6   5      233.91      294.72      5.15 o 
  -5   6   5     2033.37     2111.98     25.68 o 
  -4   6   5      184.71      209.30      4.83 o 
  -3   6   5      146.97      118.70      2.74 o 
  -2   6   5      207.04      175.42      3.40 o 
  -1   6   5      257.83      205.29      4.72 o 
   0   6   5      126.61      145.22      4.15 o 
   1   6   5     2551.12     2894.85     54.39 o 
   2   6   5      229.55      264.49      5.57 o 
   3   6   5     3909.50     4539.03     58.31 o 
   4   6   5     2806.85     2850.97     51.42 o 
   5   6   5       26.67       55.67      3.71 o 
   6   6   5      394.28      404.62     10.79 o 
   7   6   5      292.72      259.19      8.61 o 
   8   6   5     5734.82     5069.73    162.53 o 
   9   6   5      597.33      535.59     12.83 o 
  10   6   5      876.17      817.20     17.41 o 
  11   6   5      143.40      135.34      7.33 o 
  12   6   5      397.28      371.45     12.64 o 
  13   6   5      145.05      137.25      7.72 o 
  14   6   5       58.01       55.73      5.66 o 
  15   6   5        5.21       -2.64      4.51 o 
  16   6   5        3.40        4.37      3.69 o 
  17   6   5      702.63      781.19     17.72 o 
 -18   7   5      326.08      347.29     20.68 o 
 -17   7   5       26.63       29.43      7.17 o 
 -16   7   5      109.81      100.07     13.19 o 
 -15   7   5       30.98       29.26      5.84 o 
 -14   7   5       16.81       11.06      4.72 o 
 -13   7   5      376.60      340.48     12.87 o 
 -12   7   5       60.61       64.72      8.73 o 
 -11   7   5        1.56       -0.99      2.22 o 
 -10   7   5      931.39      952.30     14.86 o 
  -9   7   5      287.77      299.34      6.83 o 
  -8   7   5      102.56      103.76      4.11 o 
  -7   7   5       81.21       69.10      4.74 o 
  -6   7   5      660.90      757.45     10.34 o 
  -5   7   5       27.46       34.63      2.00 o 
  -4   7   5      210.81      209.75      3.92 o 
  -3   7   5       94.39       91.69      2.41 o 
  -2   7   5     2039.66     2140.79     26.15 o 
  -1   7   5      464.63      546.52     10.42 o 
   0   7   5      347.52      417.72      7.84 o 
   1   7   5      716.69      814.31     12.84 o 
   2   7   5     1907.95     2134.03     28.72 o 
   3   7   5     1629.17     1731.97     24.42 o 
   4   7   5        0.63       -0.75      1.49 o 
   5   7   5       28.55       20.60      2.76 o 
   6   7   5      448.09      393.91      9.67 o 
   7   7   5     1131.69     1036.96     19.42 o 
   8   7   5      193.69      178.48      6.88 o 
   9   7   5      110.73       89.67      5.73 o 
  10   7   5       53.90       42.83      5.00 o 
  11   7   5     1848.61     1762.07     35.25 o 
  12   7   5      261.61      266.92     10.20 o 
  13   7   5      243.57      246.85      9.64 o 
  14   7   5        0.67        2.40      3.42 o 
  15   7   5      135.46      147.76     11.06 o 
  16   7   5      271.09      290.06     11.27 o 
 -18   8   5       72.02       75.69      7.51 o 
 -17   8   5       29.48       27.35      6.50 o 
 -16   8   5       37.46       38.81      5.47 o 
 -15   8   5      208.82      193.70      9.09 o 
 -14   8   5        0.37        0.83      3.37 o 
 -13   8   5      126.22      111.41      7.23 o 
 -12   8   5      104.31       95.98      6.46 o 
 -11   8   5       43.17       45.53      5.54 o 
 -10   8   5        0.74        4.12      1.99 o 
  -9   8   5      577.25      516.22      9.67 o 
  -8   8   5      114.85      119.80      4.45 o 
  -7   8   5       50.96       62.73      3.37 o 
  -6   8   5       66.22       84.81      3.11 o 
  -5   8   5       30.54       25.70      1.90 o 
  -4   8   5     1162.44     1176.08     21.33 o 
  -3   8   5       90.91      114.27      2.83 o 
  -2   8   5       20.60       18.13      1.69 o 
  -1   8   5      348.51      416.06      7.30 o 
   0   8   5        3.89        4.69      1.33 o 
   1   8   5        9.81       21.81      2.50 o 
   2   8   5       30.95       28.82      2.45 o 
   3   8   5        4.66        5.23      2.06 o 
   4   8   5      133.27      142.10      5.54 o 
   5   8   5        3.48        1.56      2.54 o 
   6   8   5      176.67      148.18      7.17 o 
   7   8   5      158.01      141.06      7.13 o 
   8   8   5       78.93       71.09     11.91 o 
   9   8   5      131.00      110.39      7.55 o 
  10   8   5      278.30      274.54     10.87 o 
  11   8   5       64.44       67.37      6.61 o 
  12   8   5      853.82      833.60     21.61 o 
  13   8   5       92.83       87.26      8.80 o 
  14   8   5      216.28      262.28     13.71 o 
  15   8   5        1.74       -5.39      3.77 o 
  16   8   5      200.66      191.60     14.86 o 
 -17   9   5       84.07      111.91      8.54 o 
 -16   9   5       12.43       21.31      5.11 o 
 -15   9   5        3.69        1.92      3.62 o 
 -14   9   5       39.90       44.95      6.97 o 
 -13   9   5      262.63      236.56      9.46 o 
 -12   9   5      249.10      232.44      8.85 o 
 -11   9   5        3.08        1.93      2.94 o 
 -10   9   5      131.85      129.89      5.89 o 
  -9   9   5       85.17       78.42      4.15 o 
  -8   9   5      657.36      633.68     14.03 o 
  -7   9   5     1798.08     1765.85     23.62 o 
  -6   9   5       31.69       38.26      3.09 o 
  -5   9   5     1059.75     1075.32     13.99 o 
  -4   9   5       76.15       66.90      3.15 o 
  -3   9   5      388.72      389.41      7.42 o 
  -2   9   5      444.32      466.24      8.32 o 
  -1   9   5       37.84       39.93      3.33 o 
   0   9   5      149.15      160.38      6.91 o 
   1   9   5       80.59       78.63      3.65 o 
   2   9   5        0.20       -0.83      1.42 o 
   3   9   5      741.00      830.52     13.95 o 
   4   9   5      230.58      217.55     11.77 o 
   5   9   5        1.59        8.53      3.03 o 
   6   9   5      852.07      800.32     19.04 o 
   7   9   5      122.97      146.99      8.48 o 
   8   9   5       19.41       29.82      4.66 o 
   9   9   5        0.29       -1.61      3.03 o 
  10   9   5      759.10      753.91     28.13 o 
  11   9   5      358.40      350.39     12.85 o 
  12   9   5       21.43       26.47      5.03 o 
  13   9   5        0.02        6.95      5.47 o 
  14   9   5       39.78       32.03      5.99 o 
  15   9   5      106.24      100.02      8.85 o 
 -16  10   5       34.34       28.72      5.28 o 
 -15  10   5        6.56        7.47      4.97 o 
 -14  10   5        0.01       -1.47      3.22 o 
 -13  10   5      179.80      199.41      8.79 o 
 -12  10   5      213.43      189.94      8.39 o 
 -11  10   5       26.71       31.13      4.32 o 
 -10  10   5      317.82      303.65      9.73 o 
  -9  10   5      144.35      141.87      5.73 o 
  -8  10   5       56.26       40.43      3.27 o 
  -7  10   5      141.78      163.48      8.71 o 
  -6  10   5       80.40       99.87      4.85 o 
  -5  10   5      623.04      665.62     10.86 o 
  -4  10   5      917.29      946.05     20.95 o 
  -3  10   5     2216.34     2151.90     27.62 o 
  -2  10   5      396.77      437.94      9.23 o 
  -1  10   5      144.33      121.84      4.56 o 
   0  10   5       25.04       38.44      3.02 o 
   1  10   5       53.37       51.20      3.98 o 
   2  10   5        0.00       -0.59      1.68 o 
   3  10   5      753.21      746.00     16.44 o 
   4  10   5       78.02       72.34      4.21 o 
   5  10   5        0.47       -2.40      2.57 o 
   6  10   5       23.13       18.65      3.74 o 
   7  10   5        0.38        1.17      3.66 o 
   8  10   5     1409.26     1334.85     38.60 o 
   9  10   5       91.08       78.55      6.93 o 
  10  10   5      416.00      424.02     14.31 o 
  11  10   5       82.16       75.93      7.18 o 
  12  10   5       82.17       80.88      7.63 o 
  13  10   5       45.08       45.27      6.51 o 
  14  10   5        1.09       10.71      4.95 o 
  15  10   5      772.13      821.91     30.83 o 
 -16  11   5       24.08       20.87      7.36 o 
 -15  11   5       46.02       63.30     11.10 o 
 -14  11   5        7.15        6.61      5.67 o 
 -13  11   5      909.10      973.67     24.53 o 
 -12  11   5      163.71      169.63      9.43 o 
 -11  11   5        0.00        1.32      3.33 o 
 -10  11   5       54.51       56.10      5.74 o 
  -9  11   5      257.41      256.14     10.10 o 
  -8  11   5        4.58        4.48      2.58 o 
  -7  11   5       56.28       68.04      4.39 o 
  -6  11   5      816.43      811.73     14.53 o 
  -5  11   5      109.08      109.18      4.90 o 
  -4  11   5     1305.14     1251.10     19.48 o 
  -3  11   5      466.54      465.88      9.65 o 
  -2  11   5        0.12       -3.06      2.01 o 
  -1  11   5      153.02      162.74      6.42 o 
   0  11   5      323.30      299.59      7.46 o 
   1  11   5     1752.54     1788.32     26.07 o 
   2  11   5      537.21      533.00     10.77 o 
   3  11   5      194.22      176.19      5.87 o 
   4  11   5       43.47       50.83      3.83 o 
   5  11   5        7.41        0.87      2.57 o 
   6  11   5      154.40      136.93      7.77 o 
   7  11   5        2.31       -2.45      3.17 o 
   8  11   5        0.98       -1.06      3.44 o 
   9  11   5        8.21        4.76      3.71 o 
  10  11   5      109.87       87.40      7.65 o 
  11  11   5       85.93       66.03      7.11 o 
  12  11   5      280.23      268.86     12.22 o 
  13  11   5      324.88      352.60     14.25 o 
  14  11   5      221.01      243.53     12.23 o 
 -15  12   5      354.21      372.88     25.88 o 
 -14  12   5      513.17      582.61     45.30 o 
 -13  12   5       78.57       80.17      7.66 o 
 -12  12   5      376.58      377.42     13.63 o 
 -11  12   5       15.67       11.94      4.39 o 
 -10  12   5        2.42        2.88      3.38 o 
  -9  12   5      460.54      473.64     14.48 o 
  -8  12   5      357.19      379.73     12.51 o 
  -7  12   5      248.11      290.63     10.19 o 
  -6  12   5       33.76       32.21      3.91 o 
  -5  12   5      592.79      593.57     13.39 o 
  -4  12   5      519.23      544.28     11.06 o 
  -3  12   5      862.65      880.85     15.27 o 
  -2  12   5       59.27       51.23      3.46 o 
  -1  12   5      512.33      484.64      9.42 o 
   0  12   5      436.72      418.95      9.42 o 
   1  12   5      400.44      406.92      9.29 o 
   2  12   5       55.81       27.01      3.15 o 
   3  12   5        3.40        1.99      2.74 o 
   4  12   5       49.72       49.80      3.98 o 
   5  12   5        2.57        1.35      2.50 o 
   6  12   5        9.67        7.46      3.38 o 
   7  12   5        2.07        2.61      3.27 o 
   8  12   5       69.63       63.01      6.53 o 
   9  12   5      117.84      132.45      9.19 o 
  10  12   5      257.31      289.79     21.59 o 
  11  12   5      856.43      893.71     25.49 o 
  12  12   5      894.77      855.51     23.54 o 
  13  12   5        0.13        1.88      4.52 o 
 -14  13   5        4.68        3.02      7.75 o 
 -13  13   5      314.18      338.07     24.66 o 
 -12  13   5      232.48      246.06     20.72 o 
 -11  13   5        6.20        2.52      7.41 o 
 -10  13   5       20.00       24.03      8.61 o 
  -9  13   5        1.16        2.92      3.43 o 
  -8  13   5       97.70       94.05      7.23 o 
  -7  13   5        1.02        5.88      3.37 o 
  -6  13   5      270.84      291.82      9.18 o 
  -5  13   5        3.91        7.52      2.87 o 
  -4  13   5       77.33       77.82      5.39 o 
  -3  13   5      142.73      145.01      5.76 o 
  -2  13   5       21.15       19.70      2.83 o 
  -1  13   5      286.00      297.63      7.36 o 
   0  13   5      926.15      949.42     16.55 o 
   1  13   5        1.80        5.37      2.50 o 
   2  13   5      163.49      132.43      5.81 o 
   3  13   5      146.27      162.87      6.22 o 
   4  13   5       47.62       48.77      4.11 o 
   5  13   5       45.99       57.37      7.42 o 
   6  13   5        4.89        3.84      2.98 o 
   7  13   5        0.26        2.49      2.96 o 
   8  13   5       25.81       10.43      3.41 o 
   9  13   5       13.17       10.02      4.62 o 
  10  13   5        0.00       -4.57      5.84 o 
  11  13   5        2.74        6.17      4.59 o 
  12  13   5       53.24       53.29      7.23 o 
 -13  14   5       89.64       77.15     14.13 o 
 -12  14   5        7.31       22.01      9.45 o 
 -11  14   5        0.65        2.97      7.00 o 
 -10  14   5        7.74        2.82      6.50 o 
  -9  14   5        7.36       -1.58      6.51 o 
  -8  14   5       35.82       27.61      9.40 o 
  -7  14   5      244.96      251.88     19.54 o 
  -6  14   5      599.60      581.78     29.94 o 
  -5  14   5      380.26      424.11     16.73 o 
  -4  14   5        1.52        2.09      4.71 o 
  -3  14   5      330.86      341.47     11.56 o 
  -2  14   5      467.29      497.57     12.07 o 
  -1  14   5      119.75      126.72      5.42 o 
   0  14   5       28.05       32.59      3.30 o 
   1  14   5      315.74      343.76      9.02 o 
   2  14   5        1.43        1.72      2.47 o 
   3  14   5       48.31       38.14      3.91 o 
   4  14   5       74.44       66.39      5.62 o 
   5  14   5       16.33        8.25      3.87 o 
   6  14   5       17.33       17.91      3.80 o 
   7  14   5        7.36       11.83      3.65 o 
   8  14   5      173.28      154.73      8.29 o 
   9  14   5       10.74       12.18      4.72 o 
  10  14   5       22.02       14.68      4.26 o 
  11  14   5      101.06      125.79     10.03 o 
 -12  15   5       47.78       57.87     13.07 o 
 -11  15   5       11.66       -1.07      6.96 o 
 -10  15   5       13.37       14.70      8.95 o 
  -9  15   5       15.94        8.95      7.71 o 
  -8  15   5       97.23      107.58     15.52 o 
  -7  15   5       10.85        6.09      6.97 o 
  -6  15   5      447.17      443.77     26.64 o 
  -5  15   5      248.64      247.55     19.40 o 
  -4  15   5        1.33       -4.49      5.57 o 
  -3  15   5        2.14        4.66      4.23 o 
  -2  15   5      114.38      121.71     11.81 o 
  -1  15   5        4.34        7.97      3.60 o 
   0  15   5      260.65      286.03     12.19 o 
   1  15   5      297.30      322.04     18.05 o 
   2  15   5       55.51       49.68      5.73 o 
   3  15   5        1.07        4.12      3.33 o 
   4  15   5       23.57       19.70      4.33 o 
   5  15   5       80.31       91.71      7.75 o 
   6  15   5      161.73      173.70      9.83 o 
   7  15   5       58.84       54.61     10.73 o 
   8  15   5        2.70        2.49      3.49 o 
   9  15   5       15.58       15.52      4.89 o 
  10  15   5      330.06      348.73     13.60 o 
 -10  16   5       26.31       22.74      9.96 o 
  -9  16   5      143.21      133.08     17.79 o 
  -8  16   5      159.40      194.25     20.86 o 
  -7  16   5        0.30        4.97      6.75 o 
  -6  16   5       10.98       11.93      7.81 o 
  -5  16   5      168.29      170.33     18.84 o 
  -4  16   5        0.01        9.09      6.91 o 
  -3  16   5        5.08        6.52      7.14 o 
  -2  16   5       21.69       11.79      7.70 o 
  -1  16   5        7.73       12.04      8.28 o 
   0  16   5       14.13       14.52      5.38 o 
   1  16   5        3.45        4.90      3.78 o 
   2  16   5       51.90       57.27      9.13 o 
   3  16   5      176.51      187.94     10.88 o 
   4  16   5        0.80       -0.39      3.49 o 
   5  16   5       23.65       25.40      4.85 o 
   6  16   5       10.42       16.11      4.60 o 
   7  16   5      125.54      142.70      9.59 o 
   8  16   5       39.67       53.07     10.52 o 
   9  16   5      242.06      304.62     16.06 o 
  -9  17   5      105.75      142.48     18.96 o 
  -8  17   5        0.43       12.72      8.79 o 
  -7  17   5        7.93       19.83      9.41 o 
  -6  17   5        1.35        0.10      6.56 o 
  -5  17   5        6.05        4.14      7.26 o 
  -4  17   5       67.48       75.42     13.92 o 
  -3  17   5       28.96       13.88      8.83 o 
  -2  17   5       11.26       19.84      8.65 o 
  -1  17   5       49.81       39.03      7.11 o 
   0  17   5       76.37       93.42     14.97 o 
   1  17   5       72.38      101.28     10.80 o 
   2  17   5        0.87        8.27      5.37 o 
   3  17   5      163.34      150.40     12.51 o 
   4  17   5      195.98      211.43     13.27 o 
   5  17   5       18.90       19.76      6.11 o 
   6  17   5        4.47        3.45      5.43 o 
   7  17   5      312.08      322.53     20.25 o 
  -6  18   5      156.75      145.35     19.39 o 
  -5  18   5       27.88       29.93     10.99 o 
  -4  18   5      563.50      571.92     32.98 o 
  -3  18   5      149.17      166.54     20.13 o 
  -2  18   5      236.10      168.60     19.24 o 
  -1  18   5      511.46      561.99     31.87 o 
   0  18   5       24.88       26.77     10.65 o 
   1  18   5      133.27      142.66     28.04 o 
   2  18   5        2.92        0.94      7.88 o 
   3  18   5       92.42       81.84      9.89 o 
   4  18   5       50.54       54.38      9.60 o 
 -19   0   6      690.54      766.26     44.84 o 
 -18   0   6      102.74       47.69     13.79 o 
 -17   0   6      750.44      794.32     42.91 o 
 -16   0   6        7.18       18.56      9.64 o 
 -15   0   6       91.18      104.70     15.86 o 
 -14   0   6      155.88      180.99     16.98 o 
 -13   0   6      557.22      477.57     30.31 o 
 -12   0   6        0.42        3.03      4.14 o 
 -11   0   6     1049.32     1057.67     21.34 o 
 -10   0   6      606.92      520.05     12.21 o 
  -9   0   6      548.53      512.39     13.24 o 
  -8   0   6     1459.67     1310.51     27.52 o 
  -7   0   6     2320.44     2265.49     89.91 o 
  -6   0   6        3.48        7.91      1.42 o 
  -5   0   6      765.48      740.65     35.83 o 
  -4   0   6       98.67       89.18      3.39 o 
  -3   0   6     1489.08     1461.25     24.93 o 
  -2   0   6      113.78      133.86      2.95 o 
  -1   0   6       24.22       50.22      1.72 o 
   0   0   6      482.61      427.87     11.02 o 
   1   0   6     7611.85     8005.64    127.22 o 
   2   0   6    25832.87    26920.59    361.67 o 
   3   0   6    11563.58    12422.48    167.15 o 
   4   0   6     2979.62     3212.08     52.65 o 
   5   0   6      470.19      369.94      8.82 o 
   6   0   6      614.52      605.99     24.78 o 
   7   0   6      222.42      213.73      9.68 o 
   8   0   6       26.60       20.64      3.37 o 
   9   0   6      280.70      274.69      9.79 o 
  10   0   6      418.83      402.67     12.49 o 
  11   0   6      868.40      764.84     19.03 o 
  12   0   6      108.79      120.71      8.11 o 
  13   0   6      192.26      184.90      9.38 o 
  14   0   6      163.12      158.92     12.94 o 
  15   0   6      500.82      526.58     21.76 o 
  16   0   6      160.52      173.60     14.36 o 
  17   0   6        1.90        2.17      6.25 o 
 -19   1   6     1427.29     1680.30     93.47 o 
 -18   1   6       47.77       74.79     11.79 o 
 -17   1   6       35.34       38.77      8.95 o 
 -16   1   6       44.73       12.71      7.81 o 
 -15   1   6       68.39       66.75      9.32 o 
 -14   1   6       45.06       40.53      7.40 o 
 -13   1   6      141.43      166.63     10.25 o 
 -12   1   6       98.41       90.40      7.39 o 
 -11   1   6       12.96       12.89      2.29 o 
 -10   1   6       16.04       16.14      2.75 o 
  -9   1   6        0.30       -1.22      1.36 o 
  -8   1   6       24.72       22.91      1.67 o 
  -7   1   6     1140.94     1255.64     17.81 o 
  -6   1   6     6361.02     6755.33     89.25 o 
  -5   1   6     4499.07     4517.09     55.34 o 
  -4   1   6     1453.62     1556.03     18.42 o 
  -3   1   6     3150.28     3341.83     35.11 o 
  -2   1   6      919.55      927.98     10.05 o 
  -1   1   6     1068.10     1103.18     11.51 o 
   0   1   6     1386.21     1369.37     14.03 o 
   1   1   6        3.58        9.98      0.80 o 
   2   1   6     3588.10     4011.03     39.10 o 
   3   1   6      695.85      785.68      9.63 o 
   4   1   6     5476.22     6024.07     67.81 o 
   5   1   6      460.98      585.65     12.62 o 
   6   1   6       97.06      104.70      3.04 o 
   7   1   6      490.76      458.82      9.39 o 
   8   1   6        2.50       -0.35      1.77 o 
   9   1   6       19.37       23.73      4.17 o 
  10   1   6        0.06       -1.16      2.85 o 
  11   1   6     1005.66      935.89     15.51 o 
  12   1   6       29.00       17.37      2.89 o 
  13   1   6      116.36       99.62      6.13 o 
  14   1   6      188.52      177.48      7.65 o 
  15   1   6       89.87       83.84      6.16 o 
  16   1   6      110.25      136.04      9.26 o 
  17   1   6      188.36      199.77     14.57 o 
 -18   2   6      103.62      142.42     14.99 o 
 -17   2   6       45.58       60.85     10.66 o 
 -16   2   6        1.94        5.07      6.23 o 
 -15   2   6        0.01        1.56     10.86 o 
 -14   2   6       18.63       14.42     14.36 o 
 -13   2   6      137.59      145.40      6.12 o 
 -12   2   6      739.34      716.70     17.56 o 
 -11   2   6      300.59      257.38      7.75 o 
 -10   2   6        2.66        7.60      1.90 o 
  -9   2   6        6.46        5.64      1.58 o 
  -8   2   6       77.24      125.50      3.95 o 
  -7   2   6     2495.23     2608.00     34.34 o 
  -6   2   6     3912.02     4080.87     47.09 o 
  -5   2   6        2.48        2.66      0.95 o 
  -4   2   6      186.17      207.95      3.95 o 
  -3   2   6      120.63      142.75      2.66 o 
  -2   2   6      702.08      684.57      8.43 o 
  -1   2   6     1338.83     1410.23     12.98 o 
   0   2   6       14.40        9.34      0.86 o 
   1   2   6       66.58       65.97      1.81 o 
   2   2   6       48.52       38.19      1.31 o 
   3   2   6     4817.84     5244.41     51.04 o 
   4   2   6      257.53      284.41      6.23 o 
   5   2   6      188.19      199.38      3.99 o 
   6   2   6       27.22       34.28      1.98 o 
   7   2   6       42.84       27.91      2.69 o 
   8   2   6     1017.19      940.69     15.98 o 
   9   2   6       82.22       94.70      4.99 o 
  10   2   6      386.18      399.01     11.33 o 
  11   2   6        3.18       -1.14      2.55 o 
  12   2   6       82.71       72.80      5.14 o 
  13   2   6       47.20       46.41      4.69 o 
  14   2   6        4.43        7.10      3.20 o 
  15   2   6        2.85        2.97      3.33 o 
  16   2   6        0.13        6.59      3.75 o 
  17   2   6       61.54       70.79      7.50 o 
 -19   3   6      605.03      762.01     44.99 o 
 -18   3   6       22.59       31.92     12.76 o 
 -17   3   6       69.40       83.95     12.08 o 
 -16   3   6       48.09       58.64      9.76 o 
 -15   3   6        1.52        2.72     10.12 o 
 -14   3   6       65.72       66.53     10.22 o 
 -13   3   6       61.23       52.75      4.58 o 
 -12   3   6     1619.89     1649.60     24.94 o 
 -11   3   6       97.05      121.77      5.98 o 
 -10   3   6        3.06        2.90      1.75 o 
  -9   3   6        9.05        7.42      1.78 o 
  -8   3   6       67.21       83.11      3.42 o 
  -7   3   6      295.64      289.97      6.13 o 
  -6   3   6       28.34       10.54      1.32 o 
  -5   3   6       23.52       10.98      1.23 o 
  -4   3   6       48.51       77.21      2.57 o 
  -3   3   6      677.02      737.61      8.66 o 
  -2   3   6       18.00       29.38      1.30 o 
  -1   3   6      821.32      810.40      8.96 o 
   0   3   6     3101.01     3171.12     29.23 o 
   1   3   6      224.11      176.75      3.31 o 
   2   3   6      907.79     1047.85     11.58 o 
   3   3   6     3060.53     3400.33     33.88 o 
   4   3   6     1675.01     1956.19     20.82 o 
   5   3   6      136.90      159.58      4.69 o 
   6   3   6        5.37        4.12      1.26 o 
   7   3   6      157.35      133.37      6.29 o 
   8   3   6     1551.24     1481.82     25.81 o 
   9   3   6      646.78      555.43     13.09 o 
  10   3   6     1782.89     1707.17     29.97 o 
  11   3   6       56.06       61.60      6.17 o 
  12   3   6       29.87       37.10      4.63 o 
  13   3   6       55.44       48.21      4.67 o 
  14   3   6       44.59       53.93      5.11 o 
  15   3   6      222.46      236.46      8.92 o 
  16   3   6        4.86        0.45      3.41 o 
  17   3   6      221.99      245.62      9.69 o 
 -19   4   6      618.13      696.80     30.43 o 
 -18   4   6      781.66      779.00     31.50 o 
 -17   4   6       66.36       57.87     10.62 o 
 -16   4   6       97.48      105.67     12.14 o 
 -15   4   6        0.05       -2.54      3.49 o 
 -14   4   6        0.56       -1.98      4.08 o 
 -13   4   6      117.27      106.08      7.71 o 
 -12   4   6      721.65      713.68     13.47 o 
 -11   4   6      126.22       94.83      5.28 o 
 -10   4   6       49.41       35.88      3.36 o 
  -9   4   6      375.95      370.91      7.92 o 
  -8   4   6      316.81      374.05      7.09 o 
  -7   4   6      626.08      663.07     10.15 o 
  -6   4   6      524.44      505.95      8.11 o 
  -5   4   6     2978.62     3231.75     37.93 o 
  -4   4   6     1958.91     2095.79     25.24 o 
  -3   4   6     7846.20     8246.58     80.37 o 
  -2   4   6     2037.05     2193.45     22.13 o 
  -1   4   6      104.34       96.17      1.98 o 
   0   4   6      352.99      339.46      4.81 o 
   1   4   6     1128.12     1194.88     15.28 o 
   2   4   6     2573.20     3053.19     32.79 o 
   3   4   6     6918.49     7680.82     79.46 o 
   4   4   6      609.74      746.24      9.87 o 
   5   4   6       37.64       43.30      3.25 o 
   6   4   6      310.03      258.02      7.46 o 
   7   4   6       37.16       23.61      3.19 o 
   8   4   6      338.71      344.31     10.26 o 
   9   4   6      575.86      590.38     13.73 o 
  10   4   6     1611.78     1455.07     26.65 o 
  11   4   6     1776.42     1704.70     30.52 o 
  12   4   6       50.12       45.84      7.23 o 
  13   4   6        1.03       -1.73      3.05 o 
  14   4   6       59.65       62.55      5.32 o 
  15   4   6      126.05      115.52      7.04 o 
  16   4   6      148.63      171.81      8.48 o 
  17   4   6       36.10       24.39      4.64 o 
 -19   5   6       54.44       84.56     13.77 o 
 -18   5   6       64.13       95.38     13.33 o 
 -17   5   6        0.02        5.49      6.86 o 
 -16   5   6        9.05        9.46      7.65 o 
 -15   5   6       66.25       71.34      7.13 o 
 -14   5   6        0.31       -4.45      3.96 o 
 -13   5   6       88.94       74.48      7.15 o 
 -12   5   6       25.60       31.51      5.06 o 
 -11   5   6      562.20      619.95     12.01 o 
 -10   5   6        2.87        4.11      1.96 o 
  -9   5   6       98.76       97.77      3.93 o 
  -8   5   6        6.67        8.74      1.67 o 
  -7   5   6        0.72        1.68      1.34 o 
  -6   5   6       81.07      101.30      6.51 o 
  -5   5   6       53.71       51.68      2.51 o 
  -4   5   6        2.23        2.44      1.02 o 
  -3   5   6      958.35     1114.45     16.73 o 
  -2   5   6      415.57      476.74      6.23 o 
  -1   5   6      336.11      321.19      4.72 o 
   0   5   6     2485.78     2715.66     37.95 o 
   1   5   6      697.59      743.42     11.01 o 
   2   5   6     1437.95     1558.36     20.98 o 
   3   5   6     3257.14     3402.27     44.34 o 
   4   5   6      891.50      986.92     16.30 o 
   5   5   6      225.32      252.04      5.50 o 
   6   5   6       90.24       76.40      4.61 o 
   7   5   6       80.37       79.01      4.88 o 
   8   5   6       58.55       44.94      4.19 o 
   9   5   6      412.42      420.22     11.25 o 
  10   5   6       23.90       13.64      3.27 o 
  11   5   6        3.20        0.27      3.20 o 
  12   5   6      791.59      752.60     17.40 o 
  13   5   6       18.96       13.05      3.84 o 
  14   5   6        0.10       -3.66      3.44 o 
  15   5   6       19.66       20.30      4.08 o 
  16   5   6       77.52       86.66      6.55 o 
  17   5   6      120.44      133.70      8.14 o 
 -18   6   6      194.34      244.18     19.59 o 
 -17   6   6       17.32       11.33      7.84 o 
 -16   6   6       90.80      124.01     13.79 o 
 -15   6   6        0.10        1.62      4.04 o 
 -14   6   6        7.07        2.62      3.80 o 
 -13   6   6       35.57       38.43      5.50 o 
 -12   6   6       79.41       54.61      4.89 o 
 -11   6   6      212.86      173.86      5.83 o 
 -10   6   6       20.46       27.26      2.60 o 
  -9   6   6       16.41        7.85      1.89 o 
  -8   6   6        0.81       -2.91      1.45 o 
  -7   6   6       10.45        4.95      1.52 o 
  -6   6   6       10.76       23.33      1.95 o 
  -5   6   6      627.82      642.78      8.74 o 
  -4   6   6      193.29      199.49      3.88 o 
  -3   6   6       17.28       17.69      1.34 o 
  -2   6   6      729.35      823.97     10.01 o 
  -1   6   6      111.45       90.83      3.86 o 
   0   6   6      368.92      441.41      7.97 o 
   1   6   6      559.22      603.07     10.07 o 
   2   6   6      815.46      932.24     12.83 o 
   3   6   6     1773.18     1847.25     38.04 o 
   4   6   6       18.72       20.25      2.43 o 
   5   6   6      167.92      181.80      7.38 o 
   6   6   6      148.81      143.23      8.34 o 
   7   6   6      284.76      281.64     10.46 o 
   8   6   6       49.18       43.32      4.35 o 
   9   6   6      140.60      149.72      8.02 o 
  10   6   6      237.36      211.88      8.25 o 
  11   6   6      461.71      439.95     12.36 o 
  12   6   6      238.97      223.15     10.81 o 
  13   6   6       10.32       13.30      3.95 o 
  14   6   6        2.56       -0.26      3.31 o 
  15   6   6      204.05      233.03     13.01 o 
  16   6   6       55.57       69.04      6.13 o 
 -18   7   6       13.80       18.45     16.48 o 
 -17   7   6       36.66       54.20      7.53 o 
 -16   7   6       14.38       21.12      5.89 o 
 -15   7   6       25.80       22.09      5.43 o 
 -14   7   6       27.90       27.79      4.30 o 
 -13   7   6       20.61        7.00      3.30 o 
 -12   7   6     1538.08     1393.99     26.24 o 
 -11   7   6      239.74      187.56      5.85 o 
 -10   7   6        4.79        7.00      2.06 o 
  -9   7   6      267.28      240.45      6.10 o 
  -8   7   6       24.44       24.15      2.37 o 
  -7   7   6       22.20       23.67      2.21 o 
  -6   7   6       29.23       20.10      2.07 o 
  -5   7   6      300.75      329.90      5.64 o 
  -4   7   6       69.96       76.02      2.46 o 
  -3   7   6       55.02       72.36      2.33 o 
  -2   7   6        0.16        0.13      1.34 o 
  -1   7   6      328.16      351.80      7.03 o 
   0   7   6      348.99      357.16      7.22 o 
   1   7   6       21.80       15.19      1.81 o 
   2   7   6     1540.71     1645.81     23.12 o 
   3   7   6       11.02       37.64      3.31 o 
   4   7   6     2516.14     2461.72     37.84 o 
   5   7   6        4.22        2.61      1.79 o 
   6   7   6      248.10      230.59      7.41 o 
   7   7   6       73.29       51.66      4.86 o 
   8   7   6        4.80        4.82      2.03 o 
   9   7   6       81.31       70.42      5.27 o 
  10   7   6        0.47        1.07      3.63 o 
  11   7   6      124.95      115.30      7.10 o 
  12   7   6      210.24      204.41     10.48 o 
  13   7   6       33.45       38.36      6.86 o 
  14   7   6       12.34       27.29      5.60 o 
  15   7   6        0.90       -7.05      3.52 o 
  16   7   6       51.88       61.62      8.30 o 
 -17   8   6       53.92       55.47      6.48 o 
 -16   8   6       18.24       27.60      5.03 o 
 -15   8   6        1.38        1.24      3.24 o 
 -14   8   6        2.22        3.55      3.24 o 
 -13   8   6        3.57        1.24      3.14 o 
 -12   8   6      427.88      378.97     11.32 o 
 -11   8   6       58.75       61.64      4.48 o 
 -10   8   6       18.89        8.86      2.21 o 
  -9   8   6       99.25      101.51      4.57 o 
  -8   8   6      181.41      181.58      5.29 o 
  -7   8   6        0.13       -0.60      1.54 o 
  -6   8   6       27.66       33.81      2.55 o 
  -5   8   6      309.80      349.91      6.16 o 
  -4   8   6      291.19      342.59      5.91 o 
  -3   8   6     1242.81     1365.17     16.84 o 
  -2   8   6      605.75      682.27     12.05 o 
  -1   8   6        5.38        5.11      1.91 o 
   0   8   6      151.32      142.91      4.47 o 
   1   8   6      300.34      313.62     10.49 o 
   2   8   6       94.91       89.26      3.96 o 
   3   8   6        2.83        5.02      2.12 o 
   4   8   6        3.79       16.06      2.69 o 
   5   8   6      874.16      854.19     16.68 o 
   6   8   6      300.29      278.08      9.98 o 
   7   8   6       70.11       46.40      5.03 o 
   8   8   6       64.88       75.94      6.87 o 
   9   8   6        1.03        1.66      3.28 o 
  10   8   6      552.88      501.15     35.30 o 
  11   8   6      715.94      703.12     22.24 o 
  12   8   6      145.37      131.95     19.75 o 
  13   8   6        9.93        9.09      4.55 o 
  14   8   6      347.90      365.76     14.32 o 
  15   8   6        5.27        4.58      4.52 o 
  16   8   6        4.85        0.54      4.48 o 
 -17   9   6       29.90       26.04      5.47 o 
 -16   9   6        5.56        2.30      7.00 o 
 -15   9   6       51.47       40.64      5.54 o 
 -14   9   6      137.91      124.24      9.37 o 
 -13   9   6      133.54      126.69      7.70 o 
 -12   9   6       41.57       32.05      4.47 o 
 -11   9   6      410.24      378.33     12.36 o 
 -10   9   6     1014.32      938.63     18.23 o 
  -9   9   6      596.48      614.32     11.13 o 
  -8   9   6      838.50      817.59     13.27 o 
  -7   9   6      310.00      316.49      7.12 o 
  -6   9   6      290.12      291.76      6.60 o 
  -5   9   6      747.71      752.07     12.55 o 
  -4   9   6      247.78      230.25      5.77 o 
  -3   9   6       68.72       80.38      3.62 o 
  -2   9   6       24.86       36.17      2.61 o 
  -1   9   6       61.79       45.61      3.06 o 
   0   9   6      267.41      273.43      6.60 o 
   1   9   6      239.33      264.21      6.71 o 
   2   9   6      490.91      549.72     11.64 o 
   3   9   6      694.55      614.96     11.46 o 
   4   9   6     1385.42     1332.66     23.36 o 
   5   9   6        1.60        6.62      2.51 o 
   6   9   6      194.15      158.94      7.85 o 
   7   9   6        4.05       -0.03      2.75 o 
   8   9   6      169.42      164.20     11.32 o 
   9   9   6      129.60      120.21      8.27 o 
  10   9   6       14.61       19.30      4.38 o 
  11   9   6      729.94      742.98     20.24 o 
  12   9   6      104.91      108.42      8.63 o 
  13   9   6       43.16       38.44      5.98 o 
  14   9   6      117.35      102.36     12.79 o 
  15   9   6      216.39      209.52     13.72 o 
 -16  10   6       63.15       84.87      8.38 o 
 -15  10   6       37.50       28.41      5.43 o 
 -14  10   6      191.13      201.29     10.39 o 
 -13  10   6      291.60      275.78     11.51 o 
 -12  10   6       26.27       32.20      5.02 o 
 -11  10   6        0.05        3.15      3.35 o 
 -10  10   6      273.76      251.20      8.55 o 
  -9  10   6       85.64       84.32      4.82 o 
  -8  10   6       11.88        9.22      3.54 o 
  -7  10   6      602.92      609.25     11.92 o 
  -6  10   6      310.31      304.39      7.69 o 
  -5  10   6        8.01        4.24      2.11 o 
  -4  10   6     1943.98     1888.09     30.16 o 
  -3  10   6      110.38      108.05      4.28 o 
  -2  10   6      305.65      303.70      6.73 o 
  -1  10   6       14.43       17.92      2.66 o 
   0  10   6      257.53      332.35      7.71 o 
   1  10   6     1078.42     1038.09     16.77 o 
   2  10   6       84.59       54.29      3.64 o 
   3  10   6        2.77        1.03      1.90 o 
   4  10   6       19.11        5.88      2.17 o 
   5  10   6      127.75      169.44      6.83 o 
   6  10   6      560.70      480.99     14.23 o 
   7  10   6      741.71      666.13     17.82 o 
   8  10   6       41.65       23.59      4.59 o 
   9  10   6       16.93       15.71      7.27 o 
  10  10   6      105.23      112.09      8.31 o 
  11  10   6        5.83        2.94      3.93 o 
  12  10   6      399.43      424.31     16.58 o 
  13  10   6       40.12       56.08      6.97 o 
  14  10   6      347.28      321.27     21.51 o 
 -16  11   6      117.84      140.10     11.30 o 
 -15  11   6       48.76       46.99      6.45 o 
 -14  11   6        5.02        7.85      4.27 o 
 -13  11   6        2.26       10.84      4.20 o 
 -12  11   6      627.74      607.84     17.81 o 
 -11  11   6       83.61       93.21      7.48 o 
 -10  11   6       25.93       20.30      4.30 o 
  -9  11   6       74.28       64.30      5.11 o 
  -8  11   6      472.00      473.37     10.60 o 
  -7  11   6     1084.83     1073.10     18.07 o 
  -6  11   6     2093.61     2065.00     29.84 o 
  -5  11   6      249.40      234.90      9.02 o 
  -4  11   6      719.17      746.76     13.62 o 
  -3  11   6      331.71      302.65      7.07 o 
  -2  11   6       67.21       58.32      3.59 o 
  -1  11   6       26.48       10.62      3.56 o 
   0  11   6        3.20        1.57      1.87 o 
   1  11   6      730.56      737.67     13.50 o 
   2  11   6      177.22      189.64      6.09 o 
   3  11   6      189.37      147.80      5.53 o 
   4  11   6     2184.71     1871.18     27.67 o 
   5  11   6      368.08      319.39      9.54 o 
   6  11   6      554.83      505.21     15.16 o 
   7  11   6      105.86       99.14      7.57 o 
   8  11   6      101.21       95.42      7.54 o 
   9  11   6       80.58       61.56      6.59 o 
  10  11   6       42.75       43.36      5.91 o 
  11  11   6        8.12        8.87      4.51 o 
  12  11   6      376.23      383.94     14.69 o 
  13  11   6      809.95      825.42     23.37 o 
  14  11   6       35.19       55.57      8.98 o 
 -15  12   6       27.81       36.18     14.24 o 
 -14  12   6       46.68       62.52      7.05 o 
 -13  12   6       22.49       16.12      4.74 o 
 -12  12   6        0.01        6.15      4.14 o 
 -11  12   6        2.51        3.45      5.66 o 
 -10  12   6       11.98       20.95      4.46 o 
  -9  12   6      109.76      118.94      8.19 o 
  -8  12   6       10.03       14.45      3.38 o 
  -7  12   6      597.94      618.14     14.26 o 
  -6  12   6      761.75      765.72     18.28 o 
  -5  12   6     3905.26     3985.79     59.69 o 
  -4  12   6      538.36      546.64     12.83 o 
  -3  12   6      731.71      710.06     13.21 o 
  -2  12   6      137.45      126.17      4.90 o 
  -1  12   6      602.01      601.95     11.01 o 
   0  12   6        3.89        0.58      2.05 o 
   1  12   6       96.63       72.29      4.92 o 
   2  12   6      586.09      460.92     10.29 o 
   3  12   6      466.76      401.99      9.54 o 
   4  12   6      365.56      344.13      8.89 o 
   5  12   6        4.65        7.65      2.87 o 
   6  12   6        3.09        2.49      3.55 o 
   7  12   6        4.50        3.94      2.86 o 
   8  12   6       11.73       12.46      4.38 o 
   9  12   6      173.50      158.25      9.72 o 
  10  12   6      478.55      514.77     16.99 o 
  11  12   6      700.54      745.86     44.57 o 
  12  12   6       93.63       94.20      9.55 o 
  13  12   6       56.28       49.67      7.45 o 
 -14  13   6        0.05        1.77      7.27 o 
 -13  13   6      154.82      202.39     21.18 o 
 -12  13   6      187.84      200.30     13.81 o 
 -11  13   6       72.58       73.84      7.12 o 
 -10  13   6        0.55       -0.16      3.54 o 
  -9  13   6       39.56       36.46      5.26 o 
  -8  13   6      434.04      474.50     14.82 o 
  -7  13   6       61.21       59.04      5.34 o 
  -6  13   6       10.19       14.86      3.42 o 
  -5  13   6      673.23      695.14     18.16 o 
  -4  13   6      275.69      273.43      8.95 o 
  -3  13   6     2026.87     2125.30     30.86 o 
  -2  13   6      254.91      280.04      7.24 o 
  -1  13   6        4.60       -0.87      2.01 o 
   0  13   6       19.67       19.08      3.05 o 
   1  13   6       19.46       18.13      3.03 o 
   2  13   6      110.50      113.05      5.71 o 
   3  13   6       87.79       94.82      5.30 o 
   4  13   6      165.60      147.21      6.27 o 
   5  13   6        3.46        7.57      3.03 o 
   6  13   6       36.45       22.56      5.28 o 
   7  13   6        6.85        6.05      3.05 o 
   8  13   6       62.41       51.73      5.75 o 
   9  13   6        2.96        1.82      5.03 o 
  10  13   6       68.69       86.41      8.38 o 
  11  13   6      318.31      335.34     14.15 o 
  12  13   6       61.28       60.07      7.65 o 
 -13  14   6        9.25        7.46      8.02 o 
 -12  14   6      176.50      186.47     20.82 o 
 -11  14   6      105.55      122.87     17.19 o 
 -10  14   6        9.76       10.88      7.50 o 
  -9  14   6       41.52       24.89      8.66 o 
  -8  14   6       85.05       98.48     14.23 o 
  -7  14   6      114.90      108.72     14.73 o 
  -6  14   6      259.97      272.15     10.53 o 
  -5  14   6      363.56      360.64     13.00 o 
  -4  14   6       20.01       24.19      6.10 o 
  -3  14   6      235.45      230.84     12.55 o 
  -2  14   6        0.19        0.87      2.30 o 
  -1  14   6       85.11       88.86      5.71 o 
   0  14   6      145.29      137.11      6.13 o 
   1  14   6       28.92       34.11      6.20 o 
   2  14   6       11.27        0.82      3.04 o 
   3  14   6      233.79      203.31      7.19 o 
   4  14   6        1.82        5.69      2.74 o 
   5  14   6      378.48      357.46     11.14 o 
   6  14   6      123.50      128.85      7.49 o 
   7  14   6       95.91       81.15      6.32 o 
   8  14   6      137.45      146.96      8.41 o 
   9  14   6        6.99        8.70      3.62 o 
  10  14   6        3.53        9.92      4.23 o 
  11  14   6       42.65       61.51      7.90 o 
 -12  15   6      714.57      760.43     39.58 o 
 -11  15   6       18.69       19.33      9.45 o 
 -10  15   6      150.40      183.84     20.02 o 
  -9  15   6       60.74       52.63     11.76 o 
  -8  15   6        3.48       -7.12      6.10 o 
  -7  15   6        0.05       -7.14      5.14 o 
  -6  15   6      420.28      391.60     24.67 o 
  -5  15   6       89.79       93.10     13.91 o 
  -4  15   6       45.78       40.96      6.89 o 
  -3  15   6      251.43      258.38     13.27 o 
  -2  15   6       88.38      105.33      9.43 o 
  -1  15   6       59.65       71.70      6.71 o 
   0  15   6        3.49        3.23      3.21 o 
   1  15   6       55.51       40.20      5.14 o 
   2  15   6       38.93       42.79      5.37 o 
   3  15   6       15.85       15.72      3.81 o 
   4  15   6       13.31        3.95      3.38 o 
   5  15   6       21.71       14.80      3.94 o 
   6  15   6       23.83       19.15      4.21 o 
   7  15   6       79.70       90.65      6.99 o 
   8  15   6        0.56       -2.18      3.36 o 
   9  15   6      199.33      196.83      9.69 o 
  10  15   6       12.04       13.45      4.55 o 
 -10  16   6       18.62       20.49      9.53 o 
  -9  16   6        5.69       -3.94      6.79 o 
  -8  16   6        0.44       -0.67      6.27 o 
  -7  16   6        0.29        0.03      6.66 o 
  -6  16   6        1.70       -5.59      5.29 o 
  -5  16   6      523.87      494.20     28.79 o 
  -4  16   6      180.78      167.16     18.55 o 
  -3  16   6       39.93       49.44     11.34 o 
  -2  16   6        4.73        4.02      4.84 o 
  -1  16   6      393.57      395.39     16.86 o 
   0  16   6       47.98       51.18      6.01 o 
   1  16   6      325.73      359.19     12.83 o 
   2  16   6        5.98        1.51      3.45 o 
   3  16   6        4.09        7.75      4.92 o 
   4  16   6       36.61       35.31      5.32 o 
   5  16   6        4.61       12.29      4.20 o 
   6  16   6       10.66        9.04      4.07 o 
   7  16   6       24.43       21.13      5.01 o 
   8  16   6       62.64       41.51      6.22 o 
  -8  17   6       93.10       58.37     12.84 o 
  -7  17   6        9.55        3.74      7.88 o 
  -6  17   6       26.78       20.80      9.36 o 
  -5  17   6      251.31      226.67     20.46 o 
  -4  17   6       36.34       27.34      9.82 o 
  -3  17   6      187.13      204.98     18.91 o 
  -2  17   6       18.92       26.82      9.82 o 
  -1  17   6       17.59        6.54      7.75 o 
   0  17   6        7.79        7.59      5.30 o 
   1  17   6       70.96       81.16      9.43 o 
   2  17   6       22.34       32.75      8.12 o 
   3  17   6      212.98      213.07     14.12 o 
   4  17   6       73.86       59.32      6.73 o 
   5  17   6       91.63       87.27     10.15 o 
   6  17   6       19.55       29.23      7.27 o 
  -6  18   6       14.37       11.59      8.90 o 
  -5  18   6       49.84       48.69     12.60 o 
  -4  18   6       65.50       69.76     14.11 o 
  -3  18   6       16.25       12.29      8.97 o 
  -2  18   6       91.33      105.75     16.18 o 
  -1  18   6       47.23       52.88     12.29 o 
   0  18   6      107.93      117.28     16.62 o 
   1  18   6       61.26       92.80     10.44 o 
   2  18   6       28.09       20.75      6.77 o 
   3  18   6        0.57       -4.43      6.10 o 
   4  18   6      332.93      403.93     20.32 o 
 -19   1   7       98.40      131.68     15.19 o 
 -18   1   7       99.16      106.02     14.45 o 
 -17   1   7       24.41       34.35      8.54 o 
 -16   1   7       13.03        6.74      9.76 o 
 -15   1   7        3.90        8.80      5.73 o 
 -14   1   7       84.95       51.45      7.46 o 
 -13   1   7       27.67       32.37      4.04 o 
 -12   1   7       21.39       27.40      3.40 o 
 -11   1   7     2024.70     1972.39     28.12 o 
 -10   1   7      221.87      178.42      5.20 o 
  -9   1   7     1016.02     1004.27     15.48 o 
  -8   1   7      763.38      749.86     12.02 o 
  -7   1   7     2919.96     2824.44     40.20 o 
  -6   1   7     8208.02     8243.83     99.42 o 
  -5   1   7     3940.80     4480.08     50.27 o 
  -4   1   7     3887.09     4289.29     45.00 o 
  -3   1   7     6847.77     7227.86     70.36 o 
  -2   1   7      165.16      191.38      2.74 o 
  -1   1   7       24.56       25.92      1.26 o 
   0   1   7     1271.09     1323.92     13.77 o 
   1   1   7      983.87      996.87     11.78 o 
   2   1   7       27.33       40.85      1.61 o 
   3   1   7      206.23      202.78      3.57 o 
   4   1   7     1448.54     1465.75     18.27 o 
   5   1   7      215.97      221.69      5.55 o 
   6   1   7      384.02      403.79      9.69 o 
   7   1   7       68.48       57.35      3.62 o 
   8   1   7      122.52      120.15      5.08 o 
   9   1   7       17.56       23.06      3.63 o 
  10   1   7       28.11       35.74      3.37 o 
  11   1   7      328.81      291.99      7.86 o 
  12   1   7        2.84        7.95      2.63 o 
  13   1   7       64.15       66.35      5.27 o 
  14   1   7        0.04        0.72      4.99 o 
  15   1   7      114.38      128.87      7.59 o 
  16   1   7        0.89        1.47      4.18 o 
  17   1   7        1.85       -1.61      4.30 o 
 -19   2   7      740.26      916.00     35.71 o 
 -18   2   7       26.20       20.75      9.05 o 
 -17   2   7      254.51      239.86     22.77 o 
 -16   2   7       42.67       12.77     22.80 o 
 -15   2   7     1108.95     1032.58     33.86 o 
 -14   2   7        2.71        2.26      9.34 o 
 -13   2   7        7.31        4.33      3.08 o 
 -12   2   7      775.10      775.74     13.93 o 
 -11   2   7      704.42      664.63     12.11 o 
 -10   2   7     1633.80     1524.95     22.36 o 
  -9   2   7        8.62        3.66      2.20 o 
  -8   2   7      292.12      245.66      5.69 o 
  -7   2   7     1006.07      989.16     13.59 o 
  -6   2   7     1331.27     1300.59     16.76 o 
  -5   2   7      734.13      740.98     10.28 o 
  -4   2   7     7195.94     7656.82     79.06 o 
  -3   2   7      815.25      905.12     16.30 o 
  -2   2   7     1432.53     1413.44     14.88 o 
  -1   2   7       52.15       41.07      1.36 o 
   0   2   7      639.99      672.46      7.12 o 
   1   2   7     1248.14     1272.82     13.71 o 
   2   2   7      260.95      312.88      4.42 o 
   3   2   7     1801.86     2233.97     22.94 o 
   4   2   7     2377.09     2934.52     29.80 o 
   5   2   7     1062.01     1258.00     15.69 o 
   6   2   7       50.04       67.25      3.60 o 
   7   2   7      414.89      398.62      8.83 o 
   8   2   7        7.87        5.68      2.13 o 
   9   2   7     3534.38     3366.01     46.39 o 
  10   2   7      732.57      688.63     13.78 o 
  11   2   7     1092.82     1048.44     21.42 o 
  12   2   7      263.61      247.67      9.29 o 
  13   2   7       27.56       16.31      3.61 o 
  14   2   7       18.03       17.36      3.73 o 
  15   2   7       10.36        3.82      3.40 o 
  16   2   7        6.72        0.70      3.55 o 
  17   2   7       89.19       89.20      8.37 o 
 -19   3   7        0.17       10.01      8.32 o 
 -18   3   7      313.89      344.60     20.84 o 
 -17   3   7        3.72        7.47      7.12 o 
 -16   3   7      259.55      267.49     16.49 o 
 -15   3   7      145.95      124.28     12.41 o 
 -14   3   7       27.88       26.18      6.71 o 
 -13   3   7        0.39        2.53      3.03 o 
 -12   3   7      116.96      145.59      5.45 o 
 -11   3   7      253.97      259.50      6.93 o 
 -10   3   7     1180.51     1100.43     17.38 o 
  -9   3   7      168.80      192.08      5.32 o 
  -8   3   7      499.26      546.59      8.97 o 
  -7   3   7     6719.71     6769.06     77.01 o 
  -6   3   7     7369.55     7796.21     87.81 o 
  -5   3   7        2.84       14.65      1.39 o 
  -4   3   7       24.74       33.18      2.15 o 
  -3   3   7      491.11      501.92      6.51 o 
  -2   3   7        6.51       10.06      0.96 o 
  -1   3   7      433.37      503.06      5.93 o 
   0   3   7        2.16        6.41      0.70 o 
   1   3   7      225.00      274.85      4.15 o 
   2   3   7     2734.28     2911.44     29.23 o 
   3   3   7     1420.01     1510.96     16.30 o 
   4   3   7       35.80       29.83      1.67 o 
   5   3   7       80.09       91.59      3.74 o 
   6   3   7      791.41      768.23     11.72 o 
   7   3   7     1592.66     1435.84     29.39 o 
   8   3   7      978.33      910.33     18.09 o 
   9   3   7       60.12       46.01      5.83 o 
  10   3   7     2092.41     1921.24     33.27 o 
  11   3   7      462.80      516.06     13.54 o 
  12   3   7       96.58       80.91      6.34 o 
  13   3   7        7.16        5.64      3.18 o 
  14   3   7       54.67       42.70      4.74 o 
  15   3   7        4.47       -1.06      3.19 o 
  16   3   7       97.57       80.03      6.47 o 
  17   3   7        0.00       -0.89      3.71 o 
 -19   4   7      167.19      182.80     17.78 o 
 -18   4   7        1.62        4.16      8.06 o 
 -17   4   7        0.31        8.50      7.68 o 
 -16   4   7       43.31       33.46      8.77 o 
 -15   4   7      125.54      118.56     12.15 o 
 -14   4   7       71.21       68.70      6.58 o 
 -13   4   7      381.81      364.31      9.27 o 
 -12   4   7       38.92       21.84      2.89 o 
 -11   4   7      133.56      100.20      4.87 o 
 -10   4   7      794.85      784.10     13.64 o 
  -9   4   7        1.39       -0.91      1.68 o 
  -8   4   7       60.73       55.63      2.96 o 
  -7   4   7       58.94       62.21      3.08 o 
  -6   4   7      495.53      519.23      8.34 o 
  -5   4   7        1.23        1.26      1.05 o 
  -4   4   7      170.74      168.85      3.44 o 
  -3   4   7        1.22        3.44      0.98 o 
  -2   4   7       18.08       19.39      1.23 o 
  -1   4   7      708.10      773.00      8.84 o 
   0   4   7       77.76       88.87      2.10 o 
   1   4   7       50.55       35.52      1.99 o 
   2   4   7     6447.52     6598.48     68.64 o 
   3   4   7     1044.34     1047.78     12.92 o 
   4   4   7       90.93      100.54      3.24 o 
   5   4   7      427.54      431.16      6.92 o 
   6   4   7      314.37      249.70      7.52 o 
   7   4   7     1043.10      946.97     18.27 o 
   8   4   7     1133.48     1043.02     20.06 o 
   9   4   7      229.15      233.28      8.29 o 
  10   4   7      779.51      760.97     16.90 o 
  11   4   7      591.96      553.69     14.16 o 
  12   4   7      292.57      297.42     11.55 o 
  13   4   7       86.36       75.55      6.48 o 
  14   4   7        7.96        7.33      4.61 o 
  15   4   7       16.96       19.81      4.53 o 
  16   4   7      436.31      475.81     13.35 o 
 -19   5   7       12.66       16.15     13.70 o 
 -18   5   7        0.03       -3.35     15.28 o 
 -17   5   7       14.63        5.55      7.55 o 
 -16   5   7       93.54       85.63     11.36 o 
 -15   5   7       44.26       44.50      8.55 o 
 -14   5   7       82.01       90.76      7.69 o 
 -13   5   7      421.76      478.21     12.43 o 
 -12   5   7     2053.11     1853.57     27.81 o 
 -11   5   7      196.35      154.24      5.11 o 
 -10   5   7       73.02       71.20      3.75 o 
  -9   5   7      431.72      460.09      8.55 o 
  -8   5   7      119.27      131.68      4.87 o 
  -7   5   7       13.60       22.27      2.02 o 
  -6   5   7     1511.81     1511.23     19.64 o 
  -5   5   7      468.55      464.99      7.67 o 
  -4   5   7      612.49      616.13      9.22 o 
  -3   5   7     4962.91     5421.83     52.80 o 
  -2   5   7     4583.68     4878.51     76.81 o 
  -1   5   7     2838.84     3017.29     31.77 o 
   0   5   7      823.84      949.62     12.06 o 
   1   5   7      602.89      676.32      8.92 o 
   2   5   7     3838.27     4277.38     45.57 o 
   3   5   7     4753.02     5196.43     58.10 o 
   4   5   7       44.19       34.40      2.06 o 
   5   5   7      648.31      704.97     12.50 o 
   6   5   7     1167.64     1095.96     20.10 o 
   7   5   7     4061.52     3749.65     57.12 o 
   8   5   7     1450.73     1346.20     24.43 o 
   9   5   7       56.43       59.73      5.00 o 
  10   5   7      658.08      677.77     15.70 o 
  11   5   7      114.67      105.83      6.88 o 
  12   5   7      104.21       94.93      6.84 o 
  13   5   7       28.61       32.50      4.99 o 
  14   5   7       36.54       45.56      5.78 o 
  15   5   7       18.95        8.85      3.88 o 
  16   5   7       63.98       83.17      6.81 o 
 -18   6   7        2.74       15.22      8.41 o 
 -17   6   7      248.03      277.56     18.27 o 
 -16   6   7      279.93      276.87     17.35 o 
 -15   6   7       36.38       42.62      6.14 o 
 -14   6   7       46.70       50.16      6.83 o 
 -13   6   7        4.54        2.44      2.89 o 
 -12   6   7      296.58      245.60      6.76 o 
 -11   6   7      251.39      211.12      6.47 o 
 -10   6   7     1025.72     1046.71     15.83 o 
  -9   6   7       12.96        7.94      1.87 o 
  -8   6   7      151.67      152.07      4.53 o 
  -7   6   7      123.89      115.56      3.88 o 
  -6   6   7        8.32       10.17      1.67 o 
  -5   6   7      137.56      120.07      3.61 o 
  -4   6   7      246.28      272.40      5.61 o 
  -3   6   7      438.57      472.21      6.01 o 
  -2   6   7     1059.75     1029.10     11.50 o 
  -1   6   7      150.54      129.73      4.50 o 
   0   6   7       20.19       20.60      2.84 o 
   1   6   7     1710.86     1826.44     27.13 o 
   2   6   7     2836.40     3002.47     38.49 o 
   3   6   7       54.41       66.83      2.93 o 
   4   6   7     1254.47     1432.07     21.34 o 
   5   6   7       92.37       62.55      3.75 o 
   6   6   7     3395.69     3109.27     48.06 o 
   7   6   7     1178.39     1077.85     22.33 o 
   8   6   7      622.29      561.38     16.20 o 
   9   6   7      475.60      435.89     11.72 o 
  10   6   7      113.22       98.12      6.36 o 
  11   6   7       36.28       31.11      4.37 o 
  12   6   7      420.94      400.30     12.22 o 
  13   6   7      329.14      330.74     11.48 o 
  14   6   7        4.20        1.91      6.01 o 
  15   6   7      315.82      366.74     12.60 o 
  16   6   7        0.74        1.47      3.86 o 
 -18   7   7      236.40      303.58     19.66 o 
 -17   7   7      267.11      283.02     13.73 o 
 -16   7   7       23.16       23.76      6.27 o 
 -15   7   7       68.17       74.84      6.49 o 
 -14   7   7       87.85       80.15      7.43 o 
 -13   7   7      141.41      135.95      7.74 o 
 -12   7   7      135.58      110.03      5.83 o 
 -11   7   7      581.15      572.03     10.81 o 
 -10   7   7       52.08       60.17      3.67 o 
  -9   7   7        5.52        2.69      1.81 o 
  -8   7   7      298.24      289.83      6.58 o 
  -7   7   7       70.84       57.70      3.14 o 
  -6   7   7      348.52      362.98      7.08 o 
  -5   7   7      201.53      188.50      4.70 o 
  -4   7   7      114.05      117.70      3.27 o 
  -3   7   7      817.05     1008.90     11.10 o 
  -2   7   7     2104.46     2214.62     26.88 o 
  -1   7   7     2014.45     2074.82     31.35 o 
   0   7   7       68.13       79.73      7.66 o 
   1   7   7      394.40      392.46      8.75 o 
   2   7   7     1194.00     1316.36     19.37 o 
   3   7   7       16.44       27.33      2.98 o 
   4   7   7        1.66        5.65      2.27 o 
   5   7   7      139.25      146.78      6.61 o 
   6   7   7      627.06      572.31     17.57 o 
   7   7   7     1934.28     1752.95     34.60 o 
   8   7   7      851.84      849.10     22.46 o 
   9   7   7      258.87      215.69      9.62 o 
  10   7   7       10.44        5.78      4.34 o 
  11   7   7        2.49        2.51      3.58 o 
  12   7   7       20.04       16.82      4.43 o 
  13   7   7       64.39       75.39      7.62 o 
  14   7   7        8.39       18.31      5.04 o 
  15   7   7       15.86       14.01      5.13 o 
  16   7   7       20.43       23.41      4.92 o 
 -17   8   7       15.87       21.66      6.33 o 
 -16   8   7        6.45        1.96      3.56 o 
 -15   8   7      245.66      254.02     10.31 o 
 -14   8   7       30.84       26.35      4.41 o 
 -13   8   7        0.44       -2.33      2.98 o 
 -12   8   7       12.10        6.53      2.66 o 
 -11   8   7      448.11      477.06     13.43 o 
 -10   8   7      625.45      597.56     11.11 o 
  -9   8   7      431.09      420.67      8.63 o 
  -8   8   7        7.66        3.40      1.85 o 
  -7   8   7       19.70       20.75      2.33 o 
  -6   8   7      397.51      388.18      7.55 o 
  -5   8   7       65.57       77.13      4.07 o 
  -4   8   7     1530.46     1598.88     20.53 o 
  -3   8   7       68.08       55.82      2.72 o 
  -2   8   7      475.30      456.55      8.80 o 
  -1   8   7      168.56      159.63      5.06 o 
   0   8   7       38.88       39.31      2.83 o 
   1   8   7       34.34       35.49      2.71 o 
   2   8   7      180.66      239.75      6.18 o 
   3   8   7       61.76       77.31      6.26 o 
   4   8   7     1091.99      936.93     17.83 o 
   5   8   7      227.71      262.05      8.15 o 
   6   8   7      997.20      916.41     21.15 o 
   7   8   7      267.10      242.21      9.72 o 
   8   8   7      158.96      164.66     14.55 o 
   9   8   7      197.92      176.26     14.27 o 
  10   8   7        7.47        3.90      3.35 o 
  11   8   7      245.10      227.16     10.52 o 
  12   8   7     1112.70     1115.56     27.04 o 
  13   8   7       41.44       30.23      6.46 o 
  14   8   7        4.94       12.61      7.53 o 
  15   8   7       65.57       79.00      8.49 o 
 -17   9   7       28.26       22.41      5.45 o 
 -16   9   7      216.14      218.57     10.21 o 
 -15   9   7        0.02        6.09      3.78 o 
 -14   9   7       97.90      100.22      7.35 o 
 -13   9   7        0.45       -0.96      3.16 o 
 -12   9   7        1.87       -2.89      2.85 o 
 -11   9   7      544.45      502.19     11.47 o 
 -10   9   7      170.95      145.84      5.46 o 
  -9   9   7      602.19      616.09     11.25 o 
  -8   9   7     1347.17     1329.91     20.85 o 
  -7   9   7     1483.47     1438.73     21.93 o 
  -6   9   7     1359.40     1349.98     20.60 o 
  -5   9   7      195.29      193.56      5.74 o 
  -4   9   7     1179.82     1126.90     21.77 o 
  -3   9   7       48.20       78.62      4.65 o 
  -2   9   7      444.74      400.46      7.79 o 
  -1   9   7       28.33       24.85      2.53 o 
   0   9   7        3.07        1.05      1.63 o 
   1   9   7       70.72       70.31      3.85 o 
   2   9   7       87.06       94.95      4.28 o 
   3   9   7       17.07       11.24      3.39 o 
   4   9   7      409.77      315.24      9.07 o 
   5   9   7     1755.39     1682.43     28.75 o 
   6   9   7      307.67      260.44     10.10 o 
   7   9   7        6.61        8.16      3.54 o 
   8   9   7       48.80       50.46      7.39 o 
   9   9   7       62.86       61.31      6.92 o 
  10   9   7       61.10       64.14      6.64 o 
  11   9   7        0.01        2.72      3.96 o 
  12   9   7      294.59      280.33     14.12 o 
  13   9   7       17.93       14.47      8.61 o 
  14   9   7       50.40       50.72      7.03 o 
  15   9   7      109.15      109.93      9.72 o 
 -16  10   7        3.41        4.96      4.37 o 
 -15  10   7       10.63       13.54      4.55 o 
 -14  10   7       76.50       89.15      7.94 o 
 -13  10   7        5.44        8.88      3.88 o 
 -12  10   7       52.22       47.37      5.95 o 
 -11  10   7      741.04      719.87     19.27 o 
 -10  10   7      346.92      326.23     11.39 o 
  -9  10   7      221.15      184.28      6.37 o 
  -8  10   7      146.48      144.26      5.66 o 
  -7  10   7        9.34        8.67      2.44 o 
  -6  10   7      855.31      850.03     14.88 o 
  -5  10   7      181.36      180.56      5.90 o 
  -4  10   7       93.12       95.12      6.22 o 
  -3  10   7      268.11      260.52      8.66 o 
  -2  10   7     1000.85      914.88     16.77 o 
  -1  10   7        6.38        4.93      1.96 o 
   0  10   7       64.89       60.43      3.76 o 
   1  10   7      281.06      275.98      7.11 o 
   2  10   7      230.68      250.74      7.61 o 
   3  10   7      134.57      161.41      5.56 o 
   4  10   7       44.43      108.44      5.07 o 
   5  10   7      118.57      107.91      6.27 o 
   6  10   7       18.86       19.75      4.42 o 
   7  10   7        0.70       -0.90      5.49 o 
   8  10   7      223.61      208.28     10.49 o 
   9  10   7        2.07       -1.66      3.32 o 
  10  10   7      142.57      147.04     14.49 o 
  11  10   7       78.13       71.08      7.27 o 
  12  10   7        1.71       -2.41      3.95 o 
  13  10   7        5.53        7.32      4.82 o 
  14  10   7        1.30        3.88      4.75 o 
 -16  11   7      228.39      272.85     12.88 o 
 -15  11   7       80.26       85.24      8.15 o 
 -14  11   7      136.71      139.87      9.80 o 
 -13  11   7       77.61       65.64      9.24 o 
 -12  11   7      259.47      263.16     11.30 o 
 -11  11   7      143.29      129.08      8.73 o 
 -10  11   7      522.13      504.03     13.07 o 
  -9  11   7        0.10        0.07      2.78 o 
  -8  11   7       27.73       35.17      3.58 o 
  -7  11   7      143.58      141.45      5.72 o 
  -6  11   7      750.63      770.89     14.23 o 
  -5  11   7      388.61      406.51     10.61 o 
  -4  11   7       46.32       46.23      4.20 o 
  -3  11   7       28.36       25.44      2.77 o 
  -2  11   7      544.20      526.42      9.90 o 
  -1  11   7      255.40      250.22      7.00 o 
   0  11   7      466.45      446.22      9.65 o 
   1  11   7       13.29       21.68      2.74 o 
   2  11   7       29.36       19.90      2.79 o 
   3  11   7        2.66        8.15      2.36 o 
   4  11   7      841.18      699.79     13.53 o 
   5  11   7      265.12      241.77      7.42 o 
   6  11   7        5.06       -3.62      2.89 o 
   7  11   7       41.51       42.54      5.48 o 
   8  11   7       15.38       14.80      5.49 o 
   9  11   7      156.59      160.08      9.72 o 
  10  11   7      210.53      192.95     11.34 o 
  11  11   7        1.88        5.80      5.49 o 
  12  11   7      148.34      164.78     11.24 o 
  13  11   7      185.67      205.01     13.77 o 
 -15  12   7      125.28      150.80     10.67 o 
 -14  12   7      168.79      203.82     11.21 o 
 -13  12   7      215.19      241.23     11.31 o 
 -12  12   7      154.66      153.16     14.48 o 
 -11  12   7      220.21      218.27     10.50 o 
 -10  12   7      497.97      487.27     15.38 o 
  -9  12   7       78.95       76.92      5.81 o 
  -8  12   7        1.15        3.37      3.45 o 
  -7  12   7       26.78       29.96      3.48 o 
  -6  12   7      496.26      542.48     13.18 o 
  -5  12   7     2205.39     2206.55     36.04 o 
  -4  12   7       18.30       12.88      3.10 o 
  -3  12   7      125.94      121.93      5.71 o 
  -2  12   7      269.10      237.10      6.54 o 
  -1  12   7      809.25      711.28     13.43 o 
   0  12   7      318.52      266.05      7.51 o 
   1  12   7      410.63      403.65      9.49 o 
   2  12   7       16.78       14.56      2.82 o 
   3  12   7       10.01       -0.03      2.14 o 
   4  12   7       66.18       67.83      4.63 o 
   5  12   7     1753.10     1537.97     27.67 o 
   6  12   7        0.10        5.02      2.80 o 
   7  12   7       10.34        9.09      3.14 o 
   8  12   7       18.48       21.80      5.05 o 
   9  12   7       84.23       62.26      7.05 o 
  10  12   7       15.94        8.35      7.92 o 
  11  12   7      720.08      810.10     23.07 o 
  12  12   7      229.05      211.69     12.21 o 
 -14  13   7       81.40      103.31     11.38 o 
 -13  13   7       27.32       34.61      5.75 o 
 -12  13   7       14.46        6.10      4.17 o 
 -11  13   7       97.65       99.03      9.60 o 
 -10  13   7       44.29       34.25      5.40 o 
  -9  13   7      124.34      137.37      9.08 o 
  -8  13   7      189.69      194.90     13.59 o 
  -7  13   7       71.74       77.17      6.65 o 
  -6  13   7     1843.94     1918.78     32.86 o 
  -5  13   7       24.14       22.07      3.85 o 
  -4  13   7       17.96       15.68      3.46 o 
  -3  13   7       62.90       59.32      4.94 o 
  -2  13   7       14.45       17.00      2.75 o 
  -1  13   7        3.39        0.78      2.09 o 
   0  13   7        5.46        4.20      2.35 o 
   1  13   7       15.88        8.54      2.69 o 
   2  13   7       48.04       38.68      3.78 o 
   3  13   7        5.74        4.20      2.48 o 
   4  13   7       36.09       43.21      4.15 o 
   5  13   7      346.94      340.54     10.61 o 
   6  13   7       24.38       25.61      5.02 o 
   7  13   7       56.62       54.44      5.34 o 
   8  13   7      152.18      160.85      8.07 o 
   9  13   7      148.83      129.98     10.27 o 
  10  13   7      165.62      182.87     12.61 o 
  11  13   7      276.18      264.13     12.78 o 
  12  13   7        0.57       -3.17      4.48 o 
 -13  14   7       86.47      111.53     16.35 o 
 -12  14   7      312.22      320.47     24.12 o 
 -11  14   7      291.49      283.50     21.97 o 
 -10  14   7      124.57      124.61     16.62 o 
  -9  14   7      126.67      130.46     16.75 o 
  -8  14   7       63.49       71.21      6.90 o 
  -7  14   7        2.78        0.64      3.05 o 
  -6  14   7      166.37      165.33      7.65 o 
  -5  14   7      490.10      494.14     12.98 o 
  -4  14   7      624.51      659.57     15.37 o 
  -3  14   7      578.28      566.96     13.94 o 
  -2  14   7       94.03       82.28      5.32 o 
  -1  14   7      188.85      173.70      6.29 o 
   0  14   7      369.97      353.09      9.50 o 
   1  14   7       56.51       46.03      4.13 o 
   2  14   7       15.27       22.88      3.35 o 
   3  14   7        0.01        0.39      2.50 o 
   4  14   7      163.42      149.00      6.56 o 
   5  14   7      215.43      212.42     10.39 o 
   6  14   7       74.10       58.71      5.43 o 
   7  14   7       14.88       21.20      3.95 o 
   8  14   7        0.02       -2.11      3.15 o 
   9  14   7      103.57      125.43      8.11 o 
  10  14   7      119.27      153.15      9.03 o 
 -11  15   7       68.46       64.80     13.59 o 
 -10  15   7       25.75       32.21     10.31 o 
  -9  15   7       10.70       12.99      8.37 o 
  -8  15   7        0.27        3.44      7.15 o 
  -7  15   7      106.98       97.00     14.66 o 
  -6  15   7       17.90       38.54     10.31 o 
  -5  15   7      194.98      196.93     11.80 o 
  -4  15   7        9.48       10.54      4.87 o 
  -3  15   7       24.30       17.12      5.36 o 
  -2  15   7      260.93      252.91     13.13 o 
  -1  15   7       31.58       33.14      3.86 o 
   0  15   7        8.40        9.38      2.70 o 
   1  15   7       14.85       10.22      3.21 o 
   2  15   7       63.35       62.53      5.41 o 
   3  15   7        9.07        3.03      2.74 o 
   4  15   7       42.50       39.33      4.88 o 
   5  15   7      148.98      143.10      8.35 o 
   6  15   7       26.64       33.25      8.67 o 
   7  15   7       90.09      105.80      7.54 o 
   8  15   7       52.25       65.24      6.33 o 
   9  15   7        0.41       -1.84      3.68 o 
 -10  16   7       54.53       46.02     12.12 o 
  -9  16   7       33.00       29.26     10.24 o 
  -8  16   7       78.38       90.74     14.80 o 
  -7  16   7       37.07       37.44     11.06 o 
  -6  16   7       12.88       13.61      8.66 o 
  -5  16   7        4.31        5.64      7.22 o 
  -4  16   7      182.17      187.32     19.87 o 
  -3  16   7       33.64       29.89      7.39 o 
  -2  16   7      122.82      149.70     12.62 o 
  -1  16   7        3.35        7.10      9.55 o 
   0  16   7      100.83      124.47     10.65 o 
   1  16   7        4.89        2.62      3.53 o 
   2  16   7       15.47       14.93      4.31 o 
   3  16   7       27.77       24.47      4.94 o 
   4  16   7       22.46       32.16      5.31 o 
   5  16   7      522.73      516.26     16.48 o 
   6  16   7        0.86        7.67      4.14 o 
   7  16   7      189.34      192.35     10.89 o 
   8  16   7       39.86       42.19      6.16 o 
  -8  17   7        4.33        8.53      8.98 o 
  -7  17   7       28.10       33.22     10.55 o 
  -6  17   7       27.80       12.13      9.22 o 
  -5  17   7      144.61      124.91     17.12 o 
  -4  17   7        0.45        3.30      7.21 o 
  -3  17   7        1.10        4.24      7.29 o 
  -2  17   7      145.02      192.95     20.70 o 
  -1  17   7        8.03       -6.59      5.90 o 
   0  17   7       28.10       36.64      6.91 o 
   1  17   7       57.63       59.13      6.62 o 
   2  17   7        0.05        5.10      4.00 o 
   3  17   7       72.44       66.33      7.16 o 
   4  17   7        3.01       -1.63      3.86 o 
   5  17   7      194.89      186.98     16.15 o 
   6  17   7       35.78       29.57      5.50 o 
  -5  18   7       95.18      126.90     18.11 o 
  -4  18   7       68.82       57.96     12.49 o 
  -3  18   7      258.55      264.24     22.32 o 
  -2  18   7      150.23      185.23     20.75 o 
  -1  18   7        0.42       -4.34      6.32 o 
   0  18   7       10.93        8.66      7.75 o 
   1  18   7       37.89       50.35     12.32 o 
   2  18   7        5.65        2.79      7.18 o 
 -19   0   8        0.42        0.56     10.01 o 
 -18   0   8      356.43      417.86     30.76 o 
 -17   0   8       58.13       62.93     14.35 o 
 -16   0   8      183.60      207.27     20.28 o 
 -15   0   8      179.15      200.80     19.04 o 
 -14   0   8      311.74      291.09     13.51 o 
 -13   0   8       16.02       19.16     11.06 o 
 -12   0   8       31.79       24.79      4.26 o 
 -11   0   8     7685.06     7334.80    196.72 o 
 -10   0   8    10314.92     8756.12    969.97 o 
  -9   0   8     1980.79     1709.61     30.33 o 
  -8   0   8      130.40      168.91      5.39 o 
  -7   0   8     4048.87     4152.53     74.97 o 
  -6   0   8     2086.51     2414.79     50.89 o 
  -5   0   8      352.56      382.28      8.85 o 
  -4   0   8       15.48       28.18      1.87 o 
  -3   0   8    14270.95    15698.26    210.61 o 
  -2   0   8     5790.62     6045.62     75.13 o 
  -1   0   8     2367.13     2495.46     35.29 o 
   0   0   8      223.52      224.73      6.40 o 
   1   0   8     4151.89     4350.55     71.21 o 
   2   0   8    15762.82    17054.53    228.84 o 
   3   0   8      287.26      368.98      7.29 o 
   4   0   8     3443.82     3725.82     52.60 o 
   5   0   8      360.52      419.33      9.91 o 
   6   0   8     1237.60     1103.29     21.38 o 
   7   0   8      404.90      371.14     13.83 o 
   8   0   8      138.88      129.58      6.96 o 
   9   0   8       38.79       20.76      3.95 o 
  10   0   8     2542.58     2284.76     43.66 o 
  11   0   8       32.13       31.21      4.96 o 
  12   0   8        0.17        1.44      3.49 o 
  13   0   8      903.47      942.16     23.75 o 
  14   0   8      147.32      143.10      9.91 o 
  15   0   8      188.81      205.05     15.69 o 
  16   0   8      357.26      346.33     32.47 o 
 -19   1   8       30.87       43.63     10.53 o 
 -18   1   8      145.11      163.81     15.77 o 
 -17   1   8       38.99       49.52      8.95 o 
 -16   1   8        0.70        6.61      6.49 o 
 -15   1   8       64.05       61.18     12.00 o 
 -14   1   8      292.23      293.69     10.58 o 
 -13   1   8      722.75      740.75     34.11 o 
 -12   1   8      158.21      141.69      6.11 o 
 -11   1   8      391.14      384.72      9.96 o 
 -10   1   8      247.26      231.13      6.03 o 
  -9   1   8      314.60      370.94      8.53 o 
  -8   1   8     2111.47     2188.38     32.26 o 
  -7   1   8      389.62      367.45     18.58 o 
  -6   1   8      585.50      621.16      8.48 o 
  -5   1   8       20.51       30.27      1.62 o 
  -4   1   8      153.13      170.48      3.30 o 
  -3   1   8      303.86      280.33      3.90 o 
  -2   1   8        9.15       20.93      1.76 o 
  -1   1   8     1055.35     1097.42     14.14 o 
   0   1   8      441.76      469.65      6.48 o 
   1   1   8      972.13     1022.95     12.27 o 
   2   1   8     1104.96     1139.10     12.43 o 
   3   1   8      243.66      285.14      4.32 o 
   4   1   8        9.10        4.75      1.49 o 
   5   1   8       31.42       26.52      1.84 o 
   6   1   8        6.89       10.77      1.47 o 
   7   1   8        1.91        3.40      1.98 o 
   8   1   8       10.43       13.81      2.59 o 
   9   1   8        0.50       -2.57      2.36 o 
  10   1   8      533.98      469.78      9.99 o 
  11   1   8       28.12       12.92      2.96 o 
  12   1   8       29.39       19.94      3.74 o 
  13   1   8      100.96       86.81      6.17 o 
  14   1   8       21.71       23.74      4.26 o 
  15   1   8       50.95       50.38      5.43 o 
  16   1   8      234.44      246.99     11.18 o 
 -19   2   8       12.60        0.18      6.09 o 
 -18   2   8        0.00       -3.07     12.24 o 
 -17   2   8      178.02      187.53     15.83 o 
 -16   2   8       34.84       37.60      8.07 o 
 -15   2   8        0.45       -2.85      4.22 o 
 -14   2   8       34.01       28.73      3.86 o 
 -13   2   8        1.11        2.49      3.73 o 
 -12   2   8        5.65        7.67      3.36 o 
 -11   2   8      263.77      251.55      7.46 o 
 -10   2   8     2324.82     2177.27     30.32 o 
  -9   2   8        0.57       -0.69      1.38 o 
  -8   2   8      138.25      155.19      4.75 o 
  -7   2   8     3873.94     3857.19     45.14 o 
  -6   2   8     5596.37     5806.90     66.12 o 
  -5   2   8      611.22      752.29     12.69 o 
  -4   2   8     1400.71     1485.81     18.02 o 
  -3   2   8      647.48      626.32     10.00 o 
  -2   2   8      176.78      186.58      2.96 o 
  -1   2   8      435.28      426.81      5.96 o 
   0   2   8       91.31       73.70      1.65 o 
   1   2   8        3.35       -0.35      0.71 o 
   2   2   8      786.78      909.02      9.77 o 
   3   2   8      236.97      323.18      5.16 o 
   4   2   8     1304.41     1352.88     18.50 o 
   5   2   8       38.42       68.49      2.59 o 
   6   2   8        7.08        2.00      1.34 o 
   7   2   8      292.59      253.10      7.02 o 
   8   2   8      183.08      156.55      5.81 o 
   9   2   8       52.94       44.05      5.83 o 
  10   2   8      420.88      445.34     10.77 o 
  11   2   8      240.81      241.73      9.32 o 
  12   2   8       14.14        9.15      3.27 o 
  13   2   8      201.64      187.31      7.84 o 
  14   2   8       34.01       28.69      4.50 o 
  15   2   8       60.80       52.37      8.32 o 
  16   2   8        2.23       -0.23      3.79 o 
 -19   3   8      692.28      728.64     30.92 o 
 -18   3   8        4.10       18.92     26.19 o 
 -17   3   8        5.13       10.64      7.43 o 
 -16   3   8        2.69       13.52      6.40 o 
 -15   3   8       72.03       61.81      9.26 o 
 -14   3   8      263.14      291.57     18.66 o 
 -13   3   8      323.25      323.81     11.96 o 
 -12   3   8       63.85       55.10      3.84 o 
 -11   3   8      691.50      668.66     12.35 o 
 -10   3   8      145.27      136.93      4.91 o 
  -9   3   8      149.18      145.97      4.29 o 
  -8   3   8      141.69      161.67      4.31 o 
  -7   3   8       70.91       71.44      3.85 o 
  -6   3   8       34.39       37.49      2.20 o 
  -5   3   8        6.73       11.79      1.22 o 
  -4   3   8     3450.68     3523.60     37.74 o 
  -3   3   8     2607.15     2630.43     27.15 o 
  -2   3   8      337.70      367.10      4.98 o 
  -1   3   8        5.48        4.06      0.69 o 
   0   3   8     1000.45     1047.82     10.22 o 
   1   3   8      218.33      194.13      3.48 o 
   2   3   8     1084.06     1193.45     12.40 o 
   3   3   8      780.64      833.79      9.99 o 
   4   3   8      239.49      260.42      4.51 o 
   5   3   8      719.39      711.31      9.90 o 
   6   3   8      568.50      521.22     10.48 o 
   7   3   8       20.61        9.60      2.42 o 
   8   3   8      404.81      422.10      9.74 o 
   9   3   8     1073.91     1067.73     21.06 o 
  10   3   8       73.40       81.61      6.05 o 
  11   3   8      757.58      712.36     16.81 o 
  12   3   8      192.33      178.92      8.52 o 
  13   3   8       28.83       20.25      4.06 o 
  14   3   8      114.04      126.22      7.45 o 
  15   3   8      110.38      116.88      9.00 o 
  16   3   8       15.12       20.70      4.73 o 
 -19   4   8       13.07       19.07     10.39 o 
 -18   4   8        1.23        1.24      7.66 o 
 -17   4   8       24.20       17.53      8.37 o 
 -16   4   8       89.43       71.68     10.69 o 
 -15   4   8      277.20      274.13     33.20 o 
 -14   4   8        0.71       -4.07      4.96 o 
 -13   4   8       99.87      103.83      5.24 o 
 -12   4   8      391.99      359.17      8.71 o 
 -11   4   8      226.89      180.54      5.50 o 
 -10   4   8     1094.10     1105.81     16.18 o 
  -9   4   8      324.56      271.67      6.13 o 
  -8   4   8      406.97      380.35      7.23 o 
  -7   4   8      213.00      261.32      5.58 o 
  -6   4   8      143.97      134.50      3.73 o 
  -5   4   8        3.80        5.21      1.14 o 
  -4   4   8     1858.69     2090.84     23.41 o 
  -3   4   8     3356.73     3585.04     33.98 o 
  -2   4   8     9185.29     9592.57     91.88 o 
  -1   4   8       62.28       74.44      2.02 o 
   0   4   8      138.13      133.02      2.70 o 
   1   4   8      515.25      408.27      6.14 o 
   2   4   8     3764.05     4006.54     42.76 o 
   3   4   8     1076.63     1228.34     16.08 o 
   4   4   8      404.51      332.04      6.44 o 
   5   4   8     2404.84     2381.07     37.75 o 
   6   4   8     3312.22     3071.71     47.61 o 
   7   4   8      635.30      605.31     16.29 o 
   8   4   8       19.94       17.09      3.30 o 
   9   4   8      631.26      552.15     13.55 o 
  10   4   8       15.37       25.99      4.12 o 
  11   4   8     1377.21     1379.30     26.61 o 
  12   4   8      241.96      239.59      9.50 o 
  13   4   8      176.96      212.08     11.47 o 
  14   4   8      185.73      167.61      8.42 o 
  15   4   8      122.25      118.27      7.46 o 
  16   4   8       40.72       36.11      5.15 o 
 -18   5   8        6.18        8.95     14.55 o 
 -17   5   8       16.06        8.03      7.57 o 
 -16   5   8       26.92       27.63     18.64 o 
 -15   5   8       16.44        3.48      6.99 o 
 -14   5   8       87.08       83.58      7.42 o 
 -13   5   8        6.41        4.11      2.11 o 
 -12   5   8       16.37        9.29      2.34 o 
 -11   5   8      790.49      734.94     12.48 o 
 -10   5   8      640.79      599.94     10.56 o 
  -9   5   8      109.06      124.99      4.31 o 
  -8   5   8        0.01       -0.13      1.41 o 
  -7   5   8      126.48      137.35      4.03 o 
  -6   5   8       17.29       18.64      1.81 o 
  -5   5   8      691.53      726.45     10.76 o 
  -4   5   8     2839.55     3028.71     31.34 o 
  -3   5   8     2330.04     2480.20     24.19 o 
  -2   5   8      583.20      606.13      7.91 o 
  -1   5   8       30.86       39.02      1.55 o 
   0   5   8      335.92      368.03      4.82 o 
   1   5   8       53.30       39.63      1.98 o 
   2   5   8     3623.98     3789.08     44.09 o 
   3   5   8      780.01      915.86     11.90 o 
   4   5   8        0.32        4.60      1.42 o 
   5   5   8      615.51      597.46     11.42 o 
   6   5   8       29.25       35.22      3.66 o 
   7   5   8      138.57      126.89      6.47 o 
   8   5   8        9.08       11.12      3.69 o 
   9   5   8       55.47       49.70      4.75 o 
  10   5   8      138.85      155.40      7.68 o 
  11   5   8        2.95        5.11      3.26 o 
  12   5   8       94.36       90.70      6.88 o 
  13   5   8       72.61       87.21      6.94 o 
  14   5   8        0.15        2.20      3.89 o 
  15   5   8       75.42       76.98      6.39 o 
  16   5   8        9.43        3.04      4.23 o 
 -18   6   8      911.36     1117.79     30.94 o 
 -17   6   8      318.55      408.70     17.64 o 
 -16   6   8       14.23       10.50      5.00 o 
 -15   6   8        5.47       -0.58      3.87 o 
 -14   6   8      158.24      162.45      7.99 o 
 -13   6   8       37.09       37.22      3.87 o 
 -12   6   8        3.88       -1.89      1.88 o 
 -11   6   8      687.47      659.12     11.73 o 
 -10   6   8      651.99      619.20     10.99 o 
  -9   6   8       21.59       11.07      2.39 o 
  -8   6   8      620.33      563.19      9.80 o 
  -7   6   8       73.83       72.26      3.81 o 
  -6   6   8      331.41      321.64      6.56 o 
  -5   6   8      122.61      132.86      4.77 o 
  -4   6   8     1583.74     1704.36     18.21 o 
  -3   6   8      521.18      454.19      6.14 o 
  -2   6   8      205.15      186.98      3.37 o 
  -1   6   8      364.29      363.27      5.57 o 
   0   6   8       98.73      108.18      3.48 o 
   1   6   8        8.69        6.64      1.29 o 
   2   6   8     1280.87     1412.26     18.59 o 
   3   6   8       10.67       27.19      3.47 o 
   4   6   8      798.43      784.44     13.57 o 
   5   6   8      148.95      172.83      5.68 o 
   6   6   8      340.23      385.31     14.97 o 
   7   6   8      599.20      555.05     13.05 o 
   8   6   8       35.04       36.86      4.54 o 
   9   6   8       39.46       39.11      4.44 o 
  10   6   8      219.19      178.02      7.98 o 
  11   6   8      152.12      143.92      7.58 o 
  12   6   8        0.21        4.06      3.75 o 
  13   6   8      167.18      162.91     10.03 o 
  14   6   8       27.02       29.18      5.79 o 
  15   6   8       82.72       93.42      7.60 o 
 -18   7   8      537.71      693.10     29.64 o 
 -17   7   8       18.30        4.30      5.31 o 
 -16   7   8       39.64       37.80      6.56 o 
 -15   7   8       14.33       15.64      4.12 o 
 -14   7   8       96.53      106.29      7.16 o 
 -13   7   8       32.22       34.17      3.79 o 
 -12   7   8      149.28      133.62      5.40 o 
 -11   7   8      396.74      356.84      8.23 o 
 -10   7   8     1576.78     1549.92     21.79 o 
  -9   7   8        1.83        3.97      2.23 o 
  -8   7   8       21.59       26.66      2.57 o 
  -7   7   8       64.69       58.04      3.27 o 
  -6   7   8       85.92       86.36      3.69 o 
  -5   7   8      180.62      173.40      4.54 o 
  -4   7   8        0.47        2.06      1.04 o 
  -3   7   8      682.00      807.70     10.01 o 
  -2   7   8     1544.32     1373.68     17.93 o 
  -1   7   8      619.82      617.50     10.74 o 
   0   7   8      568.54      618.77     10.83 o 
   1   7   8       86.79       97.55      5.31 o 
   2   7   8      136.53      151.96      5.06 o 
   3   7   8     1885.84     1897.94     43.80 o 
   4   7   8      648.80      550.83     27.18 o 
   5   7   8      578.86      542.88     12.49 o 
   6   7   8       13.65       11.01      3.61 o 
   7   7   8        0.01        1.74      2.96 o 
   8   7   8       96.06       92.27      7.13 o 
   9   7   8        8.82        6.99      3.69 o 
  10   7   8       25.72       29.65      5.09 o 
  11   7   8       51.97       59.04      9.51 o 
  12   7   8      267.09      283.79     12.11 o 
  13   7   8       10.03       14.93      4.73 o 
  14   7   8      223.99      224.91     11.46 o 
  15   7   8       46.35       39.21      6.64 o 
 -17   8   8      109.07      128.03     10.81 o 
 -16   8   8      129.64      145.42     10.95 o 
 -15   8   8       69.39       64.38      6.57 o 
 -14   8   8       12.46        1.74      4.33 o 
 -13   8   8      349.54      333.26     11.00 o 
 -12   8   8      359.01      376.16      9.85 o 
 -11   8   8        9.31        9.46      2.45 o 
 -10   8   8     1560.00     1465.52     21.15 o 
  -9   8   8      119.24      122.32      4.93 o 
  -8   8   8      507.40      460.19      8.96 o 
  -7   8   8        9.04        6.49      1.91 o 
  -6   8   8       14.80        8.43      1.94 o 
  -5   8   8      503.37      530.07     10.17 o 
  -4   8   8     1124.19     1222.97     17.33 o 
  -3   8   8     3566.90     3571.62     39.38 o 
  -2   8   8     6306.70     6415.23     79.90 o 
  -1   8   8       33.26       19.99      2.65 o 
   0   8   8       94.50       95.62      4.13 o 
   1   8   8        0.21        0.96      1.68 o 
   2   8   8       37.91       46.48      3.56 o 
   3   8   8       29.29       21.80      2.51 o 
   4   8   8     1096.76     1178.57     21.51 o 
   5   8   8     2781.11     2567.53     92.36 o 
   6   8   8     1429.12     1307.33     43.65 o 
   7   8   8       68.96       51.66      6.76 o 
   8   8   8        0.14        3.69      3.64 o 
   9   8   8      115.61      104.50      7.87 o 
  10   8   8      562.12      522.17     16.28 o 
  11   8   8      307.15      333.35     12.90 o 
  12   8   8        8.50       13.65      4.94 o 
  13   8   8       30.40       48.06      6.56 o 
  14   8   8       74.58       58.96      8.49 o 
  15   8   8       16.05       19.46      6.25 o 
 -17   9   8        2.02       14.02     11.37 o 
 -16   9   8       15.74       25.09      5.60 o 
 -15   9   8       44.32       51.11      6.48 o 
 -14   9   8      273.33      275.70     11.89 o 
 -13   9   8        9.42        2.83      3.37 o 
 -12   9   8       17.98       22.88      3.68 o 
 -11   9   8       40.92       48.15      4.07 o 
 -10   9   8      176.33      193.05      6.64 o 
  -9   9   8      115.79      126.99      5.69 o 
  -8   9   8       64.00       57.39      4.04 o 
  -7   9   8        1.58       -0.74      2.73 o 
  -6   9   8       29.44       32.45      3.00 o 
  -5   9   8      188.57      191.95      5.86 o 
  -4   9   8       32.21       35.33      2.79 o 
  -3   9   8     1651.77     1663.36     22.29 o 
  -2   9   8      828.88      718.56     12.55 o 
  -1   9   8        6.14        5.20      2.30 o 
   0   9   8        2.62       -1.19      1.59 o 
   1   9   8      250.37      214.60      6.05 o 
   2   9   8      208.31      171.25      5.51 o 
   3   9   8       58.60       40.75      5.52 o 
   4   9   8       15.63       11.89      2.46 o 
   5   9   8      897.84      792.15     16.61 o 
   6   9   8       26.62       11.04      3.66 o 
   7   9   8        3.54       -3.98      3.06 o 
   8   9   8        1.54        0.48      3.96 o 
   9   9   8        0.05        6.03      3.35 o 
  10   9   8        4.21        2.20      2.67 o 
  11   9   8       10.18        2.20      4.16 o 
  12   9   8      154.35      166.08     14.95 o 
  13   9   8        4.67        6.31      6.45 o 
  14   9   8        2.36        1.54      4.68 o 
 -16  10   8       22.99       27.25      5.68 o 
 -15  10   8      128.35      136.10     10.01 o 
 -14  10   8       60.52       59.93      6.71 o 
 -13  10   8       19.42       11.73      4.34 o 
 -12  10   8      450.06      437.41     14.60 o 
 -11  10   8      381.61      416.80     11.88 o 
 -10  10   8     1115.00     1153.98     19.73 o 
  -9  10   8      195.27      195.69      6.70 o 
  -8  10   8      391.43      399.50      9.52 o 
  -7  10   8      490.64      516.75     10.91 o 
  -6  10   8      195.94      188.83     10.71 o 
  -5  10   8        0.01       -3.39      1.69 o 
  -4  10   8      104.60       95.09      5.44 o 
  -3  10   8       11.45       14.49      2.72 o 
  -2  10   8      256.79      257.86      6.43 o 
  -1  10   8        0.83       -3.69      1.85 o 
   0  10   8        2.48        3.49      2.03 o 
   1  10   8       24.19       25.71      3.76 o 
   2  10   8        8.81        2.47      1.94 o 
   3  10   8      429.85      290.38      7.65 o 
   4  10   8      218.75      241.54      7.08 o 
   5  10   8       32.24       39.05      3.49 o 
   6  10   8       13.31       19.17      4.14 o 
   7  10   8        4.44        3.81      3.50 o 
   8  10   8        7.33        1.82      3.22 o 
   9  10   8        2.55        0.76      5.67 o 
  10  10   8      392.96      409.69     22.56 o 
  11  10   8      170.72      188.48     11.11 o 
  12  10   8      591.91      652.30     20.01 o 
  13  10   8       13.31        4.48      4.60 o 
 -15  11   8       10.75       12.83      4.60 o 
 -14  11   8        1.61        4.31      3.92 o 
 -13  11   8        5.43       13.60      4.43 o 
 -12  11   8      135.21      135.31      9.25 o 
 -11  11   8      356.02      358.72     13.14 o 
 -10  11   8      148.88      163.56      7.39 o 
  -9  11   8       18.39       15.58      3.13 o 
  -8  11   8      311.41      317.79      8.63 o 
  -7  11   8       28.60       35.24      3.55 o 
  -6  11   8        1.21        2.47      2.11 o 
  -5  11   8      448.31      436.75     11.20 o 
  -4  11   8       11.55       12.62      2.91 o 
  -3  11   8      202.66      183.42      6.64 o 
  -2  11   8       66.56       83.86      4.29 o 
  -1  11   8      474.56      418.36      9.45 o 
   0  11   8       11.63       11.61      2.48 o 
   1  11   8      556.99      486.30     10.42 o 
   2  11   8       74.25       49.54      3.86 o 
   3  11   8      222.92      221.12      6.88 o 
   4  11   8      280.62      222.55      7.02 o 
   5  11   8        1.72        2.47      2.35 o 
   6  11   8       90.01       81.27      5.75 o 
   7  11   8       47.72       54.75      6.05 o 
   8  11   8      106.60       82.28      7.50 o 
   9  11   8        6.89        0.69      4.01 o 
  10  11   8        0.40        2.40      4.14 o 
  11  11   8       93.49      104.17     13.44 o 
  12  11   8      241.41      275.04     12.94 o 
  13  11   8       76.86       71.95      8.21 o 
 -15  12   8        2.54       15.88      4.87 o 
 -14  12   8        0.05        3.78      4.00 o 
 -13  12   8       20.63       21.60      5.04 o 
 -12  12   8        0.09        5.63      4.04 o 
 -11  12   8       90.47      107.12     11.58 o 
 -10  12   8        2.36       -3.57      3.30 o 
  -9  12   8      120.21      125.30      7.28 o 
  -8  12   8       36.87       39.63      3.98 o 
  -7  12   8      859.74      857.09     15.98 o 
  -6  12   8        0.19        9.80      2.99 o 
  -5  12   8      302.03      308.34      9.51 o 
  -4  12   8       20.16       16.64      3.31 o 
  -3  12   8      508.51      534.00     11.77 o 
  -2  12   8      588.61      589.47     12.48 o 
  -1  12   8      196.52      192.54      6.50 o 
   0  12   8      186.36      174.55      6.26 o 
   1  12   8        2.76        0.73      2.88 o 
   2  12   8     1269.07     1095.28     18.67 o 
   3  12   8       26.54       13.57      2.87 o 
   4  12   8      338.25      275.30      8.11 o 
   5  12   8       39.51       47.54      4.72 o 
   6  12   8      261.31      253.39      9.06 o 
   7  12   8        4.14        3.66      2.95 o 
   8  12   8       38.93       21.89      5.14 o 
   9  12   8      261.15      263.46     14.51 o 
  10  12   8       79.42       95.92     17.19 o 
  11  12   8       51.91       60.87      7.66 o 
  12  12   8       35.32       57.71     15.10 o 
 -14  13   8        8.05       17.47      8.33 o 
 -13  13   8        7.89       20.18      5.26 o 
 -12  13   8        9.01        6.06      4.30 o 
 -11  13   8        6.74        7.42      5.34 o 
 -10  13   8      105.35      102.22      8.25 o 
  -9  13   8      143.14      146.60      7.86 o 
  -8  13   8      614.84      651.12     15.63 o 
  -7  13   8      101.61      111.80      6.76 o 
  -6  13   8      513.78      539.62     13.60 o 
  -5  13   8      198.90      204.60      9.55 o 
  -4  13   8      503.47      536.82     13.31 o 
  -3  13   8      246.63      275.63      8.33 o 
  -2  13   8        4.07        4.22      2.62 o 
  -1  13   8       27.37       14.42      2.66 o 
   0  13   8       77.17       72.27      4.77 o 
   1  13   8      165.48      144.10      6.13 o 
   2  13   8      397.35      376.43      9.62 o 
   3  13   8        5.43        2.98      2.43 o 
   4  13   8       24.00       28.23      3.68 o 
   5  13   8       44.30       47.10      4.83 o 
   6  13   8      208.42      197.94      8.41 o 
   7  13   8        3.62        2.94      3.05 o 
   8  13   8      100.03       76.00      6.22 o 
   9  13   8      210.59      190.14      9.07 o 
  10  13   8       78.26      109.85      9.55 o 
  11  13   8      301.56      367.95     15.22 o 
 -12  14   8      461.13      479.54     29.25 o 
 -11  14   8     1131.19     1174.25     60.59 o 
 -10  14   8       85.10       87.98      8.39 o 
  -9  14   8      142.16      153.84     10.01 o 
  -8  14   8      120.80      124.74     16.17 o 
  -7  14   8       42.73       44.68      5.10 o 
  -6  14   8     1038.38     1054.75     21.48 o 
  -5  14   8        4.75        4.02      3.21 o 
  -4  14   8        5.54        6.18      3.08 o 
  -3  14   8      211.32      206.24      8.18 o 
  -2  14   8       39.70       41.85      4.54 o 
  -1  14   8        2.18       -0.74      2.57 o 
   0  14   8       24.73       24.75      3.53 o 
   1  14   8        5.84        1.32      2.49 o 
   2  14   8        3.01        2.64      2.58 o 
   3  14   8      115.40      106.46      5.96 o 
   4  14   8      162.78      147.14      8.61 o 
   5  14   8        3.40       -0.92      2.89 o 
   6  14   8        5.94       11.26      3.50 o 
   7  14   8       37.37       42.20      8.23 o 
   8  14   8       26.51       22.35      4.49 o 
   9  14   8       36.84       29.72      6.97 o 
  10  14   8       35.92       27.07      4.99 o 
 -11  15   8      288.64      269.35     22.81 o 
 -10  15   8       37.89       31.23     10.28 o 
  -9  15   8      456.73      463.68     28.42 o 
  -8  15   8       21.00       30.00     10.28 o 
  -7  15   8        3.72        5.93      7.69 o 
  -6  15   8       71.94       62.04      9.17 o 
  -5  15   8        0.01       -2.85      3.48 o 
  -4  15   8      117.23      126.44      7.55 o 
  -3  15   8      248.06      244.42      9.15 o 
  -2  15   8      110.21      126.60      6.77 o 
  -1  15   8       74.07       74.64      5.43 o 
   0  15   8        0.01       -3.52      3.03 o 
   1  15   8        0.69       -2.66      2.66 o 
   2  15   8       50.78       48.87      4.56 o 
   3  15   8       18.01       10.18      4.28 o 
   4  15   8       89.23       78.36      5.96 o 
   5  15   8      360.26      398.43     12.45 o 
   6  15   8        0.01        5.45      4.01 o 
   7  15   8      107.63      125.49      8.20 o 
   8  15   8        1.34        5.25      3.82 o 
   9  15   8      218.48      230.91     10.24 o 
 -10  16   8       82.56       94.69     16.00 o 
  -9  16   8       10.09        3.64      8.28 o 
  -8  16   8      102.74      134.87     17.91 o 
  -7  16   8        0.81       -3.10      6.41 o 
  -6  16   8       49.14       47.43     11.47 o 
  -5  16   8        0.07       -8.56      6.13 o 
  -4  16   8       15.52        5.30      4.83 o 
  -3  16   8      126.60      155.23     14.55 o 
  -2  16   8      659.58      708.82     24.10 o 
  -1  16   8       22.09       17.54      5.69 o 
   0  16   8       42.07       42.29      7.79 o 
   1  16   8       21.99       15.54      5.33 o 
   2  16   8        0.34        2.07      3.50 o 
   3  16   8       22.19       28.15      5.01 o 
   4  16   8       32.56       47.02      7.74 o 
   5  16   8      130.02      150.11     10.14 o 
   6  16   8      238.95      243.16     11.42 o 
   7  16   8       48.08       46.33      6.49 o 
  -7  17   8       19.11       33.57     10.98 o 
  -6  17   8       43.71       60.12     12.71 o 
  -5  17   8       81.19       83.03     15.04 o 
  -4  17   8        3.14       -0.46      6.88 o 
  -3  17   8       31.39       36.36     10.53 o 
  -2  17   8        3.59        9.55      5.28 o 
  -1  17   8       28.75       30.42     14.42 o 
   0  17   8       82.08      100.44     10.11 o 
   1  17   8      181.02      206.89     13.43 o 
   2  17   8        9.83       13.51      5.44 o 
   3  17   8       17.72       25.68      5.26 o 
   4  17   8      142.88      156.05     16.58 o 
   5  17   8        0.07        3.70      4.44 o 
  -3  18   8       10.04       10.57      8.42 o 
  -2  18   8       18.90       10.74      8.24 o 
  -1  18   8       85.84       79.77     14.73 o 
   0  18   8      103.53       84.25     14.60 o 
   1  18   8        1.67        1.39      7.99 o 
 -19   1   9       65.70       62.44     11.60 o 
 -18   1   9       66.50       63.29     10.80 o 
 -17   1   9      208.15      249.43     23.26 o 
 -16   1   9      207.27      255.56     22.03 o 
 -15   1   9       51.64       42.17      9.81 o 
 -14   1   9      313.42      323.91     10.07 o 
 -13   1   9       15.72       20.31      3.23 o 
 -12   1   9        2.97        1.68      2.26 o 
 -11   1   9     2412.81     2238.12     36.11 o 
 -10   1   9      361.52      323.89     12.37 o 
  -9   1   9        7.99        3.13      1.17 o 
  -8   1   9      302.06      288.24      9.48 o 
  -7   1   9       31.02       67.90      2.59 o 
  -6   1   9     1297.23     1233.14     14.87 o 
  -5   1   9      720.14      699.35      9.22 o 
  -4   1   9      915.47      967.95     10.86 o 
  -3   1   9        0.65        0.15      0.62 o 
  -2   1   9      306.45      279.17      3.92 o 
  -1   1   9     1346.91     1439.50     15.19 o 
   0   1   9     1342.93     1304.73     13.90 o 
   1   1   9        3.86        4.86      1.09 o 
   2   1   9        3.01        0.86      0.83 o 
   3   1   9      845.99      925.83     10.73 o 
   4   1   9      697.97      857.16     11.73 o 
   5   1   9      107.93      111.59      3.35 o 
   6   1   9       30.10       21.62      2.74 o 
   7   1   9      319.56      314.70      8.12 o 
   8   1   9      288.45      292.07      8.06 o 
   9   1   9       14.00        8.80      2.79 o 
  10   1   9      311.50      286.61      7.85 o 
  11   1   9      600.01      587.06     12.04 o 
  12   1   9      352.31      345.32      9.21 o 
  13   1   9       13.70       16.93      3.85 o 
  14   1   9      331.60      407.42     12.05 o 
  15   1   9       18.24       15.51      4.21 o 
  16   1   9        0.34       -0.35      4.33 o 
 -19   2   9       19.54        9.28      7.30 o 
 -18   2   9      183.00      217.03     16.90 o 
 -17   2   9       13.13       11.00      6.52 o 
 -16   2   9      318.98      310.64     17.24 o 
 -15   2   9        9.74       12.58      6.16 o 
 -14   2   9        0.56        1.41      2.54 o 
 -13   2   9      103.13      102.28      6.05 o 
 -12   2   9      183.14      167.63      6.73 o 
 -11   2   9     1450.32     1307.12     23.21 o 
 -10   2   9     9640.68     9133.93    103.75 o 
  -9   2   9     4218.73     3649.21     43.65 o 
  -8   2   9       79.04       91.24      3.33 o 
  -7   2   9      125.64      101.57      3.10 o 
  -6   2   9        0.05        2.07      1.01 o 
  -5   2   9        5.43        4.80      1.25 o 
  -4   2   9      116.43      120.99      2.98 o 
  -3   2   9       42.80       43.51      1.66 o 
  -2   2   9      522.79      536.49      6.38 o 
  -1   2   9     1176.95     1210.03     13.10 o 
   0   2   9       12.41        5.34      0.72 o 
   1   2   9      802.66      782.66     10.07 o 
   2   2   9       29.62       32.36      1.43 o 
   3   2   9        8.21        6.19      1.35 o 
   4   2   9      853.92     1016.11     14.64 o 
   5   2   9      457.35      482.16      8.20 o 
   6   2   9       56.21       85.22      7.24 o 
   7   2   9       98.51      104.35      5.73 o 
   8   2   9        4.50       13.62      2.65 o 
   9   2   9      245.54      221.08      7.27 o 
  10   2   9       23.17       26.90      3.68 o 
  11   2   9        0.95        0.48      2.57 o 
  12   2   9       51.83       49.06      4.94 o 
  13   2   9      743.80      729.05     25.46 o 
  14   2   9      440.93      487.77     13.18 o 
  15   2   9       35.86       34.13      5.23 o 
  16   2   9       19.28       24.77      4.70 o 
 -19   3   9       79.28       65.54     12.59 o 
 -18   3   9       47.99       59.02     11.30 o 
 -17   3   9       49.82       46.20      9.46 o 
 -16   3   9        5.53        8.28      6.40 o 
 -15   3   9       34.18       28.80      7.42 o 
 -14   3   9      141.17      142.08      7.17 o 
 -13   3   9        1.10       -0.20      2.22 o 
 -12   3   9       33.86       36.85      4.32 o 
 -11   3   9      296.60      266.89      6.47 o 
 -10   3   9     5763.13     5452.04     63.80 o 
  -9   3   9        0.57        0.17      1.47 o 
  -8   3   9       40.51       47.66      2.69 o 
  -7   3   9     2204.40     2324.52     28.62 o 
  -6   3   9     1881.07     1936.77     22.28 o 
  -5   3   9       98.02       96.98      2.75 o 
  -4   3   9      281.59      308.32      5.03 o 
  -3   3   9      366.79      391.21      5.19 o 
  -2   3   9      539.02      648.30      7.34 o 
  -1   3   9     1359.98     1552.09     14.78 o 
   0   3   9      323.71      277.26      3.70 o 
   1   3   9        8.49        9.64      1.12 o 
   2   3   9       40.34       53.19      1.84 o 
   3   3   9      219.33      213.61      3.92 o 
   4   3   9       11.31       24.40      1.67 o 
   5   3   9        5.00        5.48      1.25 o 
   6   3   9       15.22        8.89      2.26 o 
   7   3   9      320.20      274.29      7.57 o 
   8   3   9      147.10      133.54      7.67 o 
   9   3   9      451.75      381.01     11.17 o 
  10   3   9       18.46       20.09      5.41 o 
  11   3   9      397.09      359.56     11.57 o 
  12   3   9       36.49       38.36      5.18 o 
  13   3   9      170.21      193.99      8.24 o 
  14   3   9      376.99      408.75     11.99 o 
  15   3   9       25.93       42.48      5.27 o 
  16   3   9       27.96       27.76      5.18 o 
 -19   4   9      108.11       99.61     14.10 o 
 -18   4   9      135.81      159.22     18.51 o 
 -17   4   9        7.56       -2.91      6.79 o 
 -16   4   9       46.21       59.03      9.76 o 
 -15   4   9        1.83       12.56      6.48 o 
 -14   4   9       14.85       17.20      3.89 o 
 -13   4   9      116.16      119.78      8.23 o 
 -12   4   9       78.17       68.87      3.97 o 
 -11   4   9       25.78       26.20      2.75 o 
 -10   4   9       93.96       97.29      4.79 o 
  -9   4   9      115.81      137.27      4.45 o 
  -8   4   9      572.26      558.97      9.41 o 
  -7   4   9       49.82       41.12      2.53 o 
  -6   4   9      452.35      479.02      7.39 o 
  -5   4   9       98.21      116.79      3.08 o 
  -4   4   9       83.98       87.78      2.53 o 
  -3   4   9      942.95     1037.10     11.24 o 
  -2   4   9       70.10       76.11      2.16 o 
  -1   4   9       17.75       22.11      1.27 o 
   0   4   9       31.09       31.17      1.82 o 
   1   4   9        0.39        1.85      0.95 o 
   2   4   9      244.76      256.38      4.70 o 
   3   4   9      113.49      156.93      3.67 o 
   4   4   9     1575.90     1541.80     18.47 o 
   5   4   9      189.11      147.07      6.47 o 
   6   4   9      806.50      663.76     14.44 o 
   7   4   9     1380.52     1251.80     23.25 o 
   8   4   9      409.68      347.72     10.30 o 
   9   4   9       50.16       37.53      4.40 o 
  10   4   9       12.14       16.29      3.97 o 
  11   4   9       12.42       10.92      3.67 o 
  12   4   9        7.45       10.30      3.94 o 
  13   4   9       75.10       86.99      7.20 o 
  14   4   9       31.71       34.28      6.16 o 
  15   4   9        1.94        1.16      3.55 o 
  16   4   9        8.26        0.05      5.05 o 
 -18   5   9       49.25       53.45      8.27 o 
 -17   5   9        8.34        7.38      5.81 o 
 -16   5   9       51.92       52.74      7.12 o 
 -15   5   9       24.59       32.20      5.72 o 
 -14   5   9       58.50       39.79      4.80 o 
 -13   5   9      105.94      115.17      5.36 o 
 -12   5   9       47.44       41.27      3.71 o 
 -11   5   9      236.77      251.18      7.16 o 
 -10   5   9        7.40       10.71      2.26 o 
  -9   5   9      383.33      397.09      9.05 o 
  -8   5   9      500.79      521.65      9.16 o 
  -7   5   9      108.60      119.03      3.82 o 
  -6   5   9      260.65      205.13      4.40 o 
  -5   5   9      179.68      226.87      4.52 o 
  -4   5   9      266.73      318.37      5.21 o 
  -3   5   9      492.04      486.15      6.25 o 
  -2   5   9     1374.33     1456.98     16.75 o 
  -1   5   9      104.57      120.33      2.64 o 
   0   5   9       94.28      119.81      2.53 o 
   1   5   9      147.17      106.69      3.00 o 
   2   5   9      343.06      410.81      6.57 o 
   3   5   9       24.83       20.57      1.96 o 
   4   5   9     1930.82     1870.66     27.24 o 
   5   5   9     1019.60      862.07     15.05 o 
   6   5   9      115.94      105.89      5.77 o 
   7   5   9       18.65       17.52      4.06 o 
   8   5   9       21.38       19.19      3.62 o 
   9   5   9       27.60       20.59      3.88 o 
  10   5   9     1132.08     1033.94     21.52 o 
  11   5   9      473.94      461.24     13.24 o 
  12   5   9       14.18        7.23      3.69 o 
  13   5   9       25.46       18.43      4.67 o 
  14   5   9      914.36     1030.58     26.93 o 
  15   5   9       73.56       87.20      7.74 o 
 -18   6   9      242.20      300.96     15.09 o 
 -17   6   9       46.11       35.93      6.91 o 
 -16   6   9      207.54      192.48     11.27 o 
 -15   6   9        2.84        2.25      4.41 o 
 -14   6   9      286.47      293.38     23.95 o 
 -13   6   9      457.47      460.29      9.95 o 
 -12   6   9      124.19      139.23      5.35 o 
 -11   6   9     2515.28     2424.98     31.66 o 
 -10   6   9     3570.27     3268.41     40.65 o 
  -9   6   9     2874.95     2554.73     32.46 o 
  -8   6   9      178.45      146.04      4.59 o 
  -7   6   9        0.46       -1.33      1.32 o 
  -6   6   9        0.00        1.11      1.28 o 
  -5   6   9      587.89      570.45      8.39 o 
  -4   6   9        5.31       13.31      1.48 o 
  -3   6   9       32.54       32.79      1.60 o 
  -2   6   9      121.60      102.49      2.49 o 
  -1   6   9      113.86      149.19      4.56 o 
   0   6   9        6.41       13.19      1.82 o 
   1   6   9      128.57      120.97      4.14 o 
   2   6   9        0.51        2.79      1.55 o 
   3   6   9     2930.49     2709.31     41.58 o 
   4   6   9     3769.05     3624.47     54.19 o 
   5   6   9      182.45      205.01      8.29 o 
   6   6   9     1214.93     1182.76     25.67 o 
   7   6   9      499.60      419.65     13.13 o 
   8   6   9       26.26       21.39      4.61 o 
   9   6   9      482.72      455.01     14.46 o 
  10   6   9       65.62       64.68      6.37 o 
  11   6   9      118.71      115.90      8.59 o 
  12   6   9      453.68      456.07     15.64 o 
  13   6   9      107.94      121.71      9.48 o 
  14   6   9      489.01      517.99     17.79 o 
  15   6   9      265.30      306.80     11.92 o 
 -18   7   9       15.40       19.05     10.30 o 
 -17   7   9       59.71       74.68      8.79 o 
 -16   7   9      119.07      121.78      9.94 o 
 -15   7   9       12.25        6.98      4.53 o 
 -14   7   9      168.67      169.42      9.93 o 
 -13   7   9      153.25      138.90      6.37 o 
 -12   7   9        5.86        4.99      2.36 o 
 -11   7   9      427.85      455.18     10.01 o 
 -10   7   9      249.08      243.18      6.59 o 
  -9   7   9      396.56      345.67      7.68 o 
  -8   7   9       11.90        0.84      1.68 o 
  -7   7   9       67.51       72.29      3.62 o 
  -6   7   9        7.18        7.95      1.73 o 
  -5   7   9        6.47        3.42      1.58 o 
  -4   7   9      737.82      799.18     13.23 o 
  -3   7   9      575.77      563.66      9.01 o 
  -2   7   9      903.51     1077.00     15.73 o 
  -1   7   9       30.30       41.94      4.12 o 
   0   7   9       75.27       72.46      5.00 o 
   1   7   9      181.17      142.88      5.08 o 
   2   7   9      213.92      229.50      6.09 o 
   3   7   9        0.40        1.06      2.18 o 
   4   7   9      386.80      414.29     11.09 o 
   5   7   9     1309.92     1191.95     21.98 o 
   6   7   9      637.78      620.17     16.66 o 
   7   7   9       13.47       10.68      3.71 o 
   8   7   9        6.50        9.71      3.82 o 
   9   7   9       87.36       85.29      7.19 o 
  10   7   9       43.85       47.46      5.96 o 
  11   7   9        1.71       -5.99      3.14 o 
  12   7   9      338.03      365.26     16.45 o 
  13   7   9       38.15       47.23      8.21 o 
  14   7   9      490.95      541.93     18.33 o 
  15   7   9        6.94        2.16      4.31 o 
 -17   8   9      272.23      327.21     15.07 o 
 -16   8   9       58.52       73.28      8.35 o 
 -15   8   9       95.51       97.96      7.88 o 
 -14   8   9        1.67        4.65      3.38 o 
 -13   8   9      118.36      126.01      6.67 o 
 -12   8   9       20.97       19.23      3.65 o 
 -11   8   9       49.00       56.46      4.00 o 
 -10   8   9      807.88      731.22     12.84 o 
  -9   8   9      177.66      140.41      5.09 o 
  -8   8   9      326.84      353.72      8.42 o 
  -7   8   9       26.40       26.87      2.87 o 
  -6   8   9        5.95        4.85      1.84 o 
  -5   8   9       41.03       50.90      3.31 o 
  -4   8   9      193.94      217.07      7.99 o 
  -3   8   9      563.95      548.39      9.77 o 
  -2   8   9     3557.52     3441.68     45.02 o 
  -1   8   9      248.04      256.74      6.49 o 
   0   8   9      183.22      176.31      5.31 o 
   1   8   9        0.93       -0.36      1.52 o 
   2   8   9       98.46       87.69      4.27 o 
   3   8   9     3446.69     3130.74     45.70 o 
   4   8   9      153.69      133.43      6.85 o 
   5   8   9       89.82       63.46      4.91 o 
   6   8   9       37.13       30.25      5.99 o 
   7   8   9        6.54        4.47      3.60 o 
   8   8   9       14.46       10.77      4.94 o 
   9   8   9      299.84      279.41     12.11 o 
  10   8   9       31.89       25.28      5.04 o 
  11   8   9      218.27      222.88     10.96 o 
  12   8   9       11.34       11.12      4.94 o 
  13   8   9      221.05      267.87     12.58 o 
  14   8   9       77.35       93.61      8.99 o 
 -17   9   9      154.87      205.39     24.46 o 
 -16   9   9        5.69       16.60     11.05 o 
 -15   9   9       12.09        6.02      4.44 o 
 -14   9   9      285.61      279.36     11.93 o 
 -13   9   9        1.46       -0.15      3.40 o 
 -12   9   9        6.75        8.61      3.21 o 
 -11   9   9     1779.16     1723.00     26.76 o 
 -10   9   9       45.51       65.78      5.77 o 
  -9   9   9       92.17       90.68      5.09 o 
  -8   9   9      205.01      173.09      6.05 o 
  -7   9   9      160.62      152.84      5.52 o 
  -6   9   9      557.41      564.10     11.23 o 
  -5   9   9       39.24       48.29      3.47 o 
  -4   9   9      138.84      111.16      4.48 o 
  -3   9   9      466.36      439.24      9.74 o 
  -2   9   9      380.38      367.90      8.25 o 
  -1   9   9       17.15       17.40      2.44 o 
   0   9   9        0.27       -3.67      2.77 o 
   1   9   9       87.10       61.94      3.87 o 
   2   9   9       49.18       66.22      4.06 o 
   3   9   9        7.32        2.31      2.93 o 
   4   9   9        1.56        4.28      2.24 o 
   5   9   9       48.61       39.72      4.42 o 
   6   9   9       58.48       47.84      5.62 o 
   7   9   9      115.51       97.10      8.60 o 
   8   9   9       70.07       39.83      6.68 o 
   9   9   9      283.12      260.67     23.25 o 
  10   9   9      160.12      164.68     10.08 o 
  11   9   9      271.24      315.14     13.24 o 
  12   9   9      374.48      394.83     15.11 o 
  13   9   9        0.00        3.95      4.92 o 
  14   9   9       16.11        3.86      9.20 o 
 -16  10   9      202.34      241.87     13.06 o 
 -15  10   9       50.32       50.46      6.63 o 
 -14  10   9       44.76       35.45      5.65 o 
 -13  10   9        8.29       15.29      4.49 o 
 -12  10   9       39.20       51.36      7.01 o 
 -11  10   9       93.29      108.10      6.72 o 
 -10  10   9     1879.29     1856.23     28.42 o 
  -9  10   9      478.54      531.07     11.63 o 
  -8  10   9      165.34      151.66      6.06 o 
  -7  10   9      606.65      584.54     12.54 o 
  -6  10   9       25.93       25.43      3.00 o 
  -5  10   9        0.00        0.20      1.89 o 
  -4  10   9        0.40       -0.25      2.21 o 
  -3  10   9     1182.88     1104.46     18.64 o 
  -2  10   9       54.97       56.83      3.96 o 
  -1  10   9      103.61      136.47      5.14 o 
   0  10   9       54.98       62.63      3.97 o 
   1  10   9       10.43        5.43      2.13 o 
   2  10   9        6.47        0.51      1.90 o 
   3  10   9      132.77      121.24      5.36 o 
   4  10   9       61.31       53.88      4.14 o 
   5  10   9      382.13      383.52      9.52 o 
   6  10   9      401.17      328.08     12.28 o 
   7  10   9        2.80       -1.68      3.24 o 
   8  10   9       47.94       48.83      6.12 o 
   9  10   9       35.69       33.27      7.95 o 
  10  10   9      145.51      154.01     16.14 o 
  11  10   9        0.10       -1.74      3.34 o 
  12  10   9       48.90       64.05      8.70 o 
  13  10   9        6.03        5.37      4.76 o 
 -15  11   9       24.55       38.21      6.26 o 
 -14  11   9        0.45        2.08      5.89 o 
 -13  11   9        4.76        2.57      3.88 o 
 -12  11   9        0.75        6.82      4.05 o 
 -11  11   9     1181.02     1225.28     24.13 o 
 -10  11   9      237.68      244.99      7.99 o 
  -9  11   9        0.00       -3.40      2.34 o 
  -8  11   9       42.60       38.97      3.92 o 
  -7  11   9      165.73      156.86      6.50 o 
  -6  11   9        7.37       10.34      2.57 o 
  -5  11   9       10.91       10.62      3.06 o 
  -4  11   9       10.21        7.06      2.77 o 
  -3  11   9      562.06      509.72     11.30 o 
  -2  11   9      562.45      553.20     11.84 o 
  -1  11   9      474.66      480.85     13.23 o 
   0  11   9       68.56       72.43      4.42 o 
   1  11   9       14.63        7.85      2.37 o 
   2  11   9       79.47       74.21      4.61 o 
   3  11   9      210.90      199.91      8.30 o 
   4  11   9      158.04      138.55      6.42 o 
   5  11   9      129.28      129.44      5.91 o 
   6  11   9        0.04        2.77      2.83 o 
   7  11   9       14.39        7.63      4.00 o 
   8  11   9       75.83       86.08      7.78 o 
   9  11   9        6.18        4.63      4.12 o 
  10  11   9      181.68      225.62     11.46 o 
  11  11   9        2.16        6.60      4.86 o 
  12  11   9       78.95       72.09      8.27 o 
 -14  12   9       14.47       20.47      5.24 o 
 -13  12   9        1.67        0.61      3.69 o 
 -12  12   9      102.92      100.12      8.46 o 
 -11  12   9       14.43       20.51      4.89 o 
 -10  12   9       69.94       68.13      5.87 o 
  -9  12   9        6.75        6.90      2.77 o 
  -8  12   9       16.95       16.33      3.13 o 
  -7  12   9       15.49       13.89      3.50 o 
  -6  12   9        0.43        2.62      2.78 o 
  -5  12   9       77.62       78.26      6.18 o 
  -4  12   9        7.23        9.42      3.00 o 
  -3  12   9       59.61       67.22      4.75 o 
  -2  12   9       31.16       40.90      3.89 o 
  -1  12   9      738.52      695.17     15.46 o 
   0  12   9        0.69        4.48      2.40 o 
   1  12   9      113.50      103.76      5.47 o 
   2  12   9      413.72      404.66      9.85 o 
   3  12   9      339.69      316.22      8.68 o 
   4  12   9      153.21      127.29      6.10 o 
   5  12   9        3.39        1.91      2.42 o 
   6  12   9       88.98       84.73      6.19 o 
   7  12   9       14.16       14.68      4.60 o 
   8  12   9        4.80        4.65      4.22 o 
   9  12   9        1.14        0.24      4.24 o 
  10  12   9       14.09        7.74      4.50 o 
  11  12   9        0.84       -0.08      4.37 o 
 -13  13   9       20.67       14.74      4.86 o 
 -12  13   9       55.80       64.36     13.61 o 
 -11  13   9      768.21      742.79     29.95 o 
 -10  13   9       18.66       14.38      4.73 o 
  -9  13   9       14.97       22.35      4.24 o 
  -8  13   9       77.97       67.42      5.73 o 
  -7  13   9       38.14       34.10      4.52 o 
  -6  13   9      144.65      156.45      7.45 o 
  -5  13   9      159.37      160.71      7.46 o 
  -4  13   9      335.55      337.51     10.43 o 
  -3  13   9        5.19        3.06      2.70 o 
  -2  13   9       32.63       35.14      3.75 o 
  -1  13   9        0.14        1.71      2.46 o 
   0  13   9       43.34       33.67      3.67 o 
   1  13   9       81.70       71.16      5.62 o 
   2  13   9      454.63      453.84     10.83 o 
   3  13   9        4.06        3.78      2.77 o 
   4  13   9       13.71        9.85      3.05 o 
   5  13   9       80.85       81.95      5.43 o 
   6  13   9       35.90       35.92      4.68 o 
   7  13   9       19.90       12.94      3.65 o 
   8  13   9      158.18      148.00      9.53 o 
   9  13   9       26.37       24.01      4.52 o 
  10  13   9      120.67      138.64     10.71 o 
 -12  14   9      367.54      376.39     14.79 o 
 -11  14   9       91.20       98.88      8.75 o 
 -10  14   9      243.83      223.12     14.90 o 
  -9  14   9      169.50      167.06     10.61 o 
  -8  14   9       51.17       52.46      5.43 o 
  -7  14   9       40.83       42.35      4.92 o 
  -6  14   9      182.31      182.47      8.45 o 
  -5  14   9        4.79        1.39      3.08 o 
  -4  14   9      966.25      973.20     20.26 o 
  -3  14   9        7.79        8.20      3.18 o 
  -2  14   9      300.33      298.47      9.04 o 
  -1  14   9        9.98       10.83      3.12 o 
   0  14   9       39.99       40.55      4.61 o 
   1  14   9       28.86       29.37      3.68 o 
   2  14   9      334.92      310.72      9.11 o 
   3  14   9      207.20      192.28      7.41 o 
   4  14   9      118.23      109.17      6.31 o 
   5  14   9        0.25       -0.66      3.51 o 
   6  14   9      229.47      221.77      9.19 o 
   7  14   9       10.54        5.05      3.54 o 
   8  14   9       32.95       31.21      4.93 o 
   9  14   9      107.93       86.60      7.11 o 
 -11  15   9      288.29      281.97     23.06 o 
 -10  15   9      110.54       88.73     15.03 o 
  -9  15   9      124.93      137.67     17.95 o 
  -8  15   9       88.49      103.74     15.23 o 
  -7  15   9      185.00      185.98      9.07 o 
  -6  15   9      259.29      285.72     10.32 o 
  -5  15   9      414.30      428.97     15.05 o 
  -4  15   9       67.34       64.91      6.46 o 
  -3  15   9       43.72       45.03      4.95 o 
  -2  15   9       78.84       71.11      5.43 o 
  -1  15   9      394.81      400.91     10.98 o 
   0  15   9       38.72       45.54      4.62 o 
   1  15   9       43.21       45.01      5.04 o 
   2  15   9      115.58       96.57      6.99 o 
   3  15   9       12.84       13.62      3.95 o 
   4  15   9      196.09      189.76      8.10 o 
   5  15   9      158.99      145.94      8.54 o 
   6  15   9      188.06      196.34      9.25 o 
   7  15   9        0.07        4.30      4.19 o 
   8  15   9      125.06      146.58      8.98 o 
  -9  16   9       19.62       45.46     11.57 o 
  -8  16   9      122.02      102.91     16.64 o 
  -7  16   9        4.82        4.55      7.26 o 
  -6  16   9       60.16       48.34     11.44 o 
  -5  16   9      388.06      410.63     18.01 o 
  -4  16   9      388.76      426.86     18.04 o 
  -3  16   9      346.79      416.83     24.87 o 
  -2  16   9       95.44       91.17      9.64 o 
  -1  16   9       75.67       62.40      8.27 o 
   0  16   9        0.73       -2.46      3.42 o 
   1  16   9        2.89       -1.58      4.87 o 
   2  16   9       96.67       95.44      7.03 o 
   3  16   9        2.66       -0.39      3.08 o 
   4  16   9        0.45       -2.10      3.29 o 
   5  16   9      302.79      300.33     12.82 o 
   6  16   9      967.48     1123.28     24.47 o 
  -7  17   9       35.30       41.36     11.26 o 
  -6  17   9        0.02        4.21      7.44 o 
  -5  17   9       42.02       57.87     12.55 o 
  -4  17   9      128.86      120.63     17.13 o 
  -3  17   9        2.13        0.53      6.48 o 
  -2  17   9       40.45       41.33      7.44 o 
  -1  17   9       16.89       15.65      5.95 o 
   0  17   9        0.06       -2.91      4.24 o 
   1  17   9        0.00        0.80      6.12 o 
   2  17   9        0.15        1.18      7.30 o 
   3  17   9       15.50       21.36      5.96 o 
   4  17   9      132.54      170.28     22.36 o 
 -19   0  10       22.08       -2.78     10.71 o 
 -18   0  10       36.61       41.92     14.14 o 
 -17   0  10     1809.38     2017.61     81.43 o 
 -16   0  10      139.53      174.29     20.61 o 
 -15   0  10      152.29      173.01     13.76 o 
 -14   0  10      109.49      105.38     11.49 o 
 -13   0  10       81.72       65.02      7.13 o 
 -12   0  10      133.63      170.15     10.45 o 
 -11   0  10     1123.73     1024.70     27.34 o 
 -10   0  10     2623.18     2515.55     45.43 o 
  -9   0  10      958.99      966.29     20.44 o 
  -8   0  10      456.86      480.72     12.07 o 
  -7   0  10      173.79      173.97      8.47 o 
  -6   0  10      212.92      181.41      4.86 o 
  -5   0  10      649.28      672.74     11.71 o 
  -4   0  10      154.51      153.89      4.50 o 
  -3   0  10     4592.08     4889.62     61.79 o 
  -2   0  10     3072.98     3319.86     42.73 o 
  -1   0  10     2890.06     3113.71     44.03 o 
   0   0  10     1625.56     1546.39     28.23 o 
   1   0  10      518.67      505.17     11.86 o 
   2   0  10      413.20      363.91      7.13 o 
   3   0  10      703.73      838.24     14.15 o 
   4   0  10     3054.52     3124.77     45.17 o 
   5   0  10       38.57       26.40      2.75 o 
   6   0  10     1009.64      914.05     25.49 o 
   7   0  10       48.58        9.56      4.40 o 
   8   0  10        7.07        4.08      3.88 o 
   9   0  10      156.55      101.38     10.35 o 
  10   0  10      121.71       90.96      7.33 o 
  11   0  10     1123.00     1167.42     28.27 o 
  12   0  10     1715.19     1672.01     36.04 o 
  13   0  10       99.28       72.15      8.46 o 
  14   0  10      884.06     1011.98     26.37 o 
  15   0  10        0.61       -9.33      6.07 o 
 -19   1  10        0.20       14.24      6.41 o 
 -18   1  10       66.20       89.57     16.49 o 
 -17   1  10        1.17       18.78      9.71 o 
 -16   1  10       24.54       19.47      7.25 o 
 -15   1  10      285.89      287.11      9.94 o 
 -14   1  10      373.37      366.64     10.79 o 
 -13   1  10       29.15       27.64      4.90 o 
 -12   1  10       28.54       35.19      4.83 o 
 -11   1  10      103.84       87.87      6.52 o 
 -10   1  10     2722.33     2594.69     39.60 o 
  -9   1  10     1738.52     1673.72     22.35 o 
  -8   1  10        1.14       -0.71      1.07 o 
  -7   1  10        1.88        6.51      1.25 o 
  -6   1  10       39.60       49.90      2.28 o 
  -5   1  10      253.44      263.44      4.18 o 
  -4   1  10       15.89       16.17      1.84 o 
  -3   1  10      673.94      689.73      7.98 o 
  -2   1  10     1465.07     1545.98     15.70 o 
  -1   1  10     5102.27     5445.14     53.07 o 
   0   1  10     2770.94     2997.67     30.06 o 
   1   1  10        0.67        3.32      0.81 o 
   2   1  10       43.64       41.39      2.49 o 
   3   1  10      256.81      306.04      4.73 o 
   4   1  10      207.38      225.56      4.36 o 
   5   1  10       42.02       69.81      2.81 o 
   6   1  10       71.06       57.06      4.05 o 
   7   1  10      111.06       40.97      3.66 o 
   8   1  10       13.93       16.71      2.95 o 
   9   1  10      255.97      217.25      7.39 o 
  10   1  10      492.89      463.48     10.38 o 
  11   1  10        9.82        1.72      2.68 o 
  12   1  10       21.97       23.12      3.73 o 
  13   1  10      922.82      979.93     17.80 o 
  14   1  10       34.12       36.59      5.16 o 
  15   1  10        9.70       12.47      4.10 o 
 -19   2  10       18.30       13.34      7.89 o 
 -18   2  10       21.10       18.99      9.22 o 
 -17   2  10      105.85      117.21     12.52 o 
 -16   2  10      314.29      323.10     17.50 o 
 -15   2  10      257.40      249.22     11.38 o 
 -14   2  10       20.03       17.05      3.46 o 
 -13   2  10        0.31        1.29      2.43 o 
 -12   2  10       36.42       37.61      3.48 o 
 -11   2  10      116.13      101.40      5.08 o 
 -10   2  10      176.77      178.52      5.93 o 
  -9   2  10      537.59      549.29      9.39 o 
  -8   2  10      116.56      108.31      3.39 o 
  -7   2  10       76.17       77.62      2.99 o 
  -6   2  10       60.06       63.84      2.61 o 
  -5   2  10       46.52       39.72      1.99 o 
  -4   2  10      483.92      562.59      7.77 o 
  -3   2  10      575.11      627.14      7.45 o 
  -2   2  10      149.68      204.82      3.60 o 
  -1   2  10      163.31      154.52      2.90 o 
   0   2  10       95.24       90.82      2.04 o 
   1   2  10       27.94       31.69      1.79 o 
   2   2  10      125.85      140.58      2.83 o 
   3   2  10      156.79      164.70      3.14 o 
   4   2  10      180.89      204.87      3.99 o 
   5   2  10        0.74        4.32      1.22 o 
   6   2  10      522.67      468.92     10.28 o 
   7   2  10      666.51      628.42     12.73 o 
   8   2  10      273.46      224.90      7.24 o 
   9   2  10        2.53        5.23      2.69 o 
  10   2  10       62.32       48.70      4.44 o 
  11   2  10      416.18      412.23     11.05 o 
  12   2  10      936.74      916.11     18.49 o 
  13   2  10       97.39      109.83      7.14 o 
  14   2  10        5.84        6.79      4.02 o 
  15   2  10       50.36       51.55      5.67 o 
 -19   3  10       18.58       31.87     13.85 o 
 -18   3  10       17.38       24.66      8.25 o 
 -17   3  10       28.64       34.53     17.12 o 
 -16   3  10       64.11       53.96      8.93 o 
 -15   3  10       15.97       22.35      4.99 o 
 -14   3  10       70.08       63.38      4.94 o 
 -13   3  10       28.84       37.45      3.67 o 
 -12   3  10      475.07      455.19     10.40 o 
 -11   3  10     2144.33     2088.64     30.67 o 
 -10   3  10        7.39        8.80      2.26 o 
  -9   3  10     4835.64     4735.95     55.79 o 
  -8   3  10      412.47      466.65      7.66 o 
  -7   3  10      323.95      294.75      5.56 o 
  -6   3  10     1246.40     1266.43     16.73 o 
  -5   3  10     4133.80     4254.23     45.55 o 
  -4   3  10       88.67       97.37      2.35 o 
  -3   3  10       72.72       62.35      1.79 o 
  -2   3  10      148.03      155.41      2.83 o 
  -1   3  10      791.04      820.14      8.69 o 
   0   3  10      326.94      294.51      4.19 o 
   1   3  10        0.36       -0.25      0.89 o 
   2   3  10       42.98       40.28      1.70 o 
   3   3  10       52.25       31.54      2.23 o 
   4   3  10     1186.82     1256.18     14.60 o 
   5   3  10      555.59      569.43      9.41 o 
   6   3  10      649.17      522.11     11.03 o 
   7   3  10       35.98       32.35      3.40 o 
   8   3  10      127.93       79.33      5.01 o 
   9   3  10       13.59       11.94      3.75 o 
  10   3  10        1.41        3.95      3.21 o 
  11   3  10       12.21       10.54      4.88 o 
  12   3  10      323.79      352.29     11.96 o 
  13   3  10      192.48      234.91      8.96 o 
  14   3  10       97.85      119.64      7.67 o 
  15   3  10        2.64        3.97      3.76 o 
 -18   4  10        0.02       -4.07      4.70 o 
 -17   4  10      195.69      231.68     12.84 o 
 -16   4  10      133.19      134.87     10.41 o 
 -15   4  10       49.95       46.13      6.35 o 
 -14   4  10       56.22       55.35      5.41 o 
 -13   4  10       45.79       41.01      4.49 o 
 -12   4  10        0.13        1.59      2.12 o 
 -11   4  10      353.85      349.09      7.75 o 
 -10   4  10        0.22        2.34      1.81 o 
  -9   4  10     1268.79     1130.85     16.36 o 
  -8   4  10      208.23      188.89      4.97 o 
  -7   4  10      154.12      137.42      3.72 o 
  -6   4  10      284.17      249.90      4.95 o 
  -5   4  10       37.41       39.83      2.09 o 
  -4   4  10      385.77      336.75      5.42 o 
  -3   4  10       71.83       65.67      2.06 o 
  -2   4  10       51.16       60.96      2.07 o 
  -1   4  10       96.24      116.41      2.57 o 
   0   4  10        7.13       13.08      1.22 o 
   1   4  10      518.63      532.17      7.10 o 
   2   4  10       31.88       35.01      1.97 o 
   3   4  10      115.48      112.33      3.22 o 
   4   4  10      167.31      188.18      4.92 o 
   5   4  10     1834.32     1804.18     26.98 o 
   6   4  10     2113.52     1853.82     31.63 o 
   7   4  10        4.88        4.99      2.74 o 
   8   4  10      141.36      133.68      6.74 o 
   9   4  10      538.71      472.54     12.90 o 
  10   4  10      265.14      244.47      9.52 o 
  11   4  10        2.00        4.07      3.60 o 
  12   4  10       43.69       38.92      5.15 o 
  13   4  10       86.00       80.02      7.04 o 
  14   4  10      112.88      154.53      8.50 o 
  15   4  10      283.27      323.81     13.04 o 
 -18   5  10       17.03       21.49      6.45 o 
 -17   5  10      107.81      137.76     10.85 o 
 -16   5  10        3.94       -0.51      4.19 o 
 -15   5  10      337.21      344.45     14.13 o 
 -14   5  10      326.39      312.76      9.16 o 
 -13   5  10       44.55       44.25      4.40 o 
 -12   5  10       31.28       33.96      3.21 o 
 -11   5  10     1017.91     1006.63     15.73 o 
 -10   5  10       25.71       27.37      2.78 o 
  -9   5  10     2996.26     3063.13     37.89 o 
  -8   5  10      168.61      144.20      4.55 o 
  -7   5  10        1.14        0.10      1.16 o 
  -6   5  10     1551.43     1531.69     18.53 o 
  -5   5  10     1965.41     2072.50     23.83 o 
  -4   5  10        7.58       10.46      1.25 o 
  -3   5  10      468.17      469.71      6.21 o 
  -2   5  10        1.80        3.73      0.97 o 
  -1   5  10       34.81       34.74      1.69 o 
   0   5  10      266.67      269.32      4.21 o 
   1   5  10        4.03        1.71      1.09 o 
   2   5  10       11.35       17.22      2.55 o 
   3   5  10      344.42      367.01      8.83 o 
   4   5  10      197.94      233.85     13.72 o 
   5   5  10       27.63       15.56      2.81 o 
   6   5  10       93.17       65.84      4.95 o 
   7   5  10       11.76        3.38      2.70 o 
   8   5  10      158.84      119.78      6.77 o 
   9   5  10      353.39      330.90     10.70 o 
  10   5  10      346.74      338.42     11.13 o 
  11   5  10       28.07       31.00      4.69 o 
  12   5  10        6.93       15.66      4.88 o 
  13   5  10       73.57       81.15      8.16 o 
  14   5  10      487.11      493.17     15.05 o 
  15   5  10       59.56       63.58      7.00 o 
 -18   6  10       39.63       24.62      8.93 o 
 -17   6  10       41.23       59.53      8.10 o 
 -16   6  10       34.35       37.63      8.29 o 
 -15   6  10        2.54        8.09      4.33 o 
 -14   6  10      120.02       96.89      6.83 o 
 -13   6  10      442.50      442.18     10.90 o 
 -12   6  10       91.31      103.07      6.59 o 
 -11   6  10      378.55      338.41      7.93 o 
 -10   6  10       56.28       58.63      3.75 o 
  -9   6  10     1039.00      899.77     14.13 o 
  -8   6  10      440.48      373.91      7.69 o 
  -7   6  10      168.61      153.22      4.13 o 
  -6   6  10       31.32       23.17      2.03 o 
  -5   6  10        9.78       11.10      1.49 o 
  -4   6  10      522.08      511.36      7.41 o 
  -3   6  10       75.90       65.44      2.47 o 
  -2   6  10      149.32      149.33      3.13 o 
  -1   6  10     1492.86     1396.97     17.97 o 
   0   6  10      774.75      774.76     13.77 o 
   1   6  10      635.52      617.25     12.92 o 
   2   6  10       70.65       62.87      3.53 o 
   3   6  10      187.36      211.59      7.24 o 
   4   6  10      337.97      358.13     11.14 o 
   5   6  10     1345.44     1135.69     23.90 o 
   6   6  10       14.50       29.15      3.89 o 
   7   6  10       24.17       15.94      3.82 o 
   8   6  10        7.39       13.67      4.51 o 
   9   6  10      119.99      132.22      8.80 o 
  10   6  10        3.87        6.24      4.02 o 
  11   6  10        9.14        4.49      4.15 o 
  12   6  10       24.03       19.23      7.93 o 
  13   6  10        5.93        2.60      4.49 o 
  14   6  10        1.45       -0.06      4.55 o 
 -17   7  10      185.94      214.12     13.38 o 
 -16   7  10       36.75       24.87      5.90 o 
 -15   7  10        9.42       20.46      5.41 o 
 -14   7  10        1.48        0.16      3.04 o 
 -13   7  10       42.59       43.74      3.78 o 
 -12   7  10      394.57      389.28      8.96 o 
 -11   7  10      379.27      425.43      9.65 o 
 -10   7  10       18.01        8.41      2.45 o 
  -9   7  10      553.86      630.67     11.21 o 
  -8   7  10      229.23      210.67      5.78 o 
  -7   7  10       47.87       47.15      3.00 o 
  -6   7  10      270.97      294.09      8.93 o 
  -5   7  10     2822.48     2828.04     37.84 o 
  -4   7  10        8.41        1.18      2.25 o 
  -3   7  10      344.06      302.27      6.57 o 
  -2   7  10      160.81      158.61      6.35 o 
  -1   7  10     1157.26     1117.92     17.20 o 
   0   7  10      285.55      284.97      8.16 o 
   1   7  10      385.93      407.40      8.56 o 
   2   7  10      139.20      126.14      4.69 o 
   3   7  10     1403.30     1311.54     34.18 o 
   4   7  10     1858.25     1925.61     32.09 o 
   5   7  10        9.60        3.55      2.66 o 
   6   7  10      360.59      311.56      9.73 o 
   7   7  10       71.65       61.90     12.38 o 
   8   7  10        3.42        1.00      4.58 o 
   9   7  10      112.71      101.77      7.90 o 
  10   7  10      142.24      108.40      8.49 o 
  11   7  10       20.37        5.53      9.84 o 
  12   7  10       42.22       46.97      6.50 o 
  13   7  10      214.57      244.54     14.23 o 
  14   7  10       15.59       14.58      5.32 o 
 -17   8  10      462.52      483.50     28.07 o 
 -16   8  10      118.16      139.65     12.95 o 
 -15   8  10       40.30       32.22      7.01 o 
 -14   8  10        9.27        7.38      3.63 o 
 -13   8  10      196.19      205.68      9.60 o 
 -12   8  10      306.62      297.58      8.64 o 
 -11   8  10     1535.38     1492.24     23.71 o 
 -10   8  10        1.21        4.98      2.49 o 
  -9   8  10       98.43      124.01      5.40 o 
  -8   8  10        0.26       -1.34      1.88 o 
  -7   8  10       67.19       69.76      4.15 o 
  -6   8  10        0.72        1.50      1.78 o 
  -5   8  10       28.65       28.04      2.72 o 
  -4   8  10      388.24      387.70      7.97 o 
  -3   8  10     1319.13     1299.93     18.43 o 
  -2   8  10       46.92       44.29      3.24 o 
  -1   8  10       10.28       13.18      2.78 o 
   0   8  10      214.73      193.20      6.05 o 
   1   8  10     1317.02     1331.22     22.00 o 
   2   8  10      964.38      962.45     27.00 o 
   3   8  10      196.98      224.99      7.39 o 
   4   8  10     1032.75      991.40     19.54 o 
   5   8  10     1273.95     1163.83     22.18 o 
   6   8  10      385.78      375.96     10.98 o 
   7   8  10      318.10      292.88     11.41 o 
   8   8  10        4.56        6.31      6.88 o 
   9   8  10       51.20       54.16      6.42 o 
  10   8  10        0.60       -3.85      7.75 o 
  11   8  10       24.09       11.89      7.61 o 
  12   8  10       65.66       62.05      7.34 o 
  13   8  10       62.27       55.71      7.19 o 
  14   8  10      132.62      137.18     16.01 o 
 -16   9  10      309.59      341.94     18.22 o 
 -15   9  10       33.27       18.36      6.58 o 
 -14   9  10       37.55       33.12      5.42 o 
 -13   9  10       69.39       62.05      5.58 o 
 -12   9  10       56.06       43.61      4.17 o 
 -11   9  10     1362.62     1273.02     21.37 o 
 -10   9  10      325.17      289.40      8.39 o 
  -9   9  10     2982.81     2796.14     39.12 o 
  -8   9  10     1107.45     1047.15     17.84 o 
  -7   9  10       90.35       88.61      5.58 o 
  -6   9  10      211.66      214.98      6.52 o 
  -5   9  10      198.81      214.00      6.81 o 
  -4   9  10      149.02      150.04      5.95 o 
  -3   9  10      578.36      529.15     11.12 o 
  -2   9  10        0.77       -0.90      2.07 o 
  -1   9  10      157.51      173.95      5.63 o 
   0   9  10      137.07      119.72      4.81 o 
   1   9  10        2.07       -0.93      1.76 o 
   2   9  10       21.10       21.00      2.79 o 
   3   9  10      214.57      208.85      6.46 o 
   4   9  10      389.95      389.71      9.96 o 
   5   9  10       55.80       40.32      4.83 o 
   6   9  10        0.03        3.81      2.78 o 
   7   9  10       54.60       27.49      4.86 o 
   8   9  10       37.90       32.80      6.04 o 
   9   9  10      248.23      279.81     12.03 o 
  10   9  10      228.11      242.53     11.55 o 
  11   9  10       21.02       22.15      5.47 o 
  12   9  10       95.55       90.78      8.72 o 
  13   9  10       75.25       66.13     13.48 o 
 -16  10  10        0.19       -0.50      5.39 o 
 -15  10  10        9.38       17.41      4.88 o 
 -14  10  10       31.82       26.73      5.38 o 
 -13  10  10       91.27       89.77     10.25 o 
 -12  10  10        0.07        3.40      2.94 o 
 -11  10  10      452.75      440.04     10.93 o 
 -10  10  10      589.22      578.74     17.12 o 
  -9  10  10       96.40       93.61      5.79 o 
  -8  10  10      963.98      971.07     17.22 o 
  -7  10  10        9.09        8.79      2.59 o 
  -6  10  10       74.72       74.07      4.47 o 
  -5  10  10      462.81      446.51     10.00 o 
  -4  10  10      850.39      771.66     14.60 o 
  -3  10  10       91.63       75.28      5.01 o 
  -2  10  10      347.86      330.80      8.65 o 
  -1  10  10      149.57      120.93      5.45 o 
   0  10  10      316.63      265.69      7.27 o 
   1  10  10      265.52      208.49      6.46 o 
   2  10  10       15.01       12.34      2.56 o 
   3  10  10      601.99      556.91     11.62 o 
   4  10  10       32.39       33.78      3.45 o 
   5  10  10       59.38       59.00      4.36 o 
   6  10  10        1.27       -0.11      4.34 o 
   7  10  10        2.61       -3.50      3.29 o 
   8  10  10       41.88       20.82      8.87 o 
   9  10  10       40.97       31.95      6.16 o 
  10  10  10      116.65      119.02     16.13 o 
  11  10  10        8.64       10.47      4.64 o 
  12  10  10       57.57       63.93      7.90 o 
 -15  11  10        0.05        5.59      5.83 o 
 -14  11  10       46.61       50.12      7.83 o 
 -13  11  10        4.29        8.56      4.06 o 
 -12  11  10       74.55       80.71      7.67 o 
 -11  11  10      199.44      193.71      8.36 o 
 -10  11  10      554.59      542.02     12.43 o 
  -9  11  10      510.99      508.03     11.73 o 
  -8  11  10      279.30      278.69      8.26 o 
  -7  11  10        1.63       -1.80      2.36 o 
  -6  11  10        2.80        2.09      2.38 o 
  -5  11  10      530.69      528.12     12.93 o 
  -4  11  10      199.49      183.04      6.74 o 
  -3  11  10       54.67       57.94      4.71 o 
  -2  11  10     3555.13     3274.88     45.92 o 
  -1  11  10        0.64       -2.13      2.47 o 
   0  11  10      378.85      315.00      8.27 o 
   1  11  10       12.16        6.68      2.45 o 
   2  11  10       31.83       26.17      3.19 o 
   3  11  10       68.25       61.85      4.48 o 
   4  11  10      108.44       90.39      5.22 o 
   5  11  10       21.11       17.72      3.00 o 
   6  11  10        0.93        2.60      3.25 o 
   7  11  10       59.11       51.50      6.42 o 
   8  11  10      158.11      188.18     10.42 o 
   9  11  10       67.97       88.63      8.43 o 
  10  11  10       37.94       36.03      6.22 o 
  11  11  10      157.61      152.90     11.04 o 
  12  11  10        0.02        0.16      5.03 o 
 -14  12  10        9.47       10.73      4.71 o 
 -13  12  10       41.09       35.79      6.07 o 
 -12  12  10        2.04        9.05      4.01 o 
 -11  12  10        1.82        6.65      3.33 o 
 -10  12  10      267.30      285.53     10.25 o 
  -9  12  10      172.68      185.41      7.26 o 
  -8  12  10      223.31      223.91      7.60 o 
  -7  12  10       11.16       11.47      2.90 o 
  -6  12  10        0.57       -1.15      3.24 o 
  -5  12  10        4.73        2.75      2.74 o 
  -4  12  10        8.27        8.09      3.57 o 
  -3  12  10       51.13       44.66      4.06 o 
  -2  12  10       16.72       16.62      3.08 o 
  -1  12  10       50.11       43.32      4.47 o 
   0  12  10      260.41      244.02      7.51 o 
   1  12  10       47.10       37.67      3.78 o 
   2  12  10        1.79       -1.01      2.21 o 
   3  12  10       98.55      104.42      5.71 o 
   4  12  10       64.75       60.57      4.58 o 
   5  12  10        5.36        2.03      2.51 o 
   6  12  10      285.86      239.52      9.06 o 
   7  12  10       27.18       35.76      6.29 o 
   8  12  10        8.47        6.14      3.28 o 
   9  12  10        0.27        4.14      4.43 o 
  10  12  10       23.01       34.57      9.02 o 
  11  12  10      177.08      193.25     11.95 o 
 -13  13  10        0.09        6.92      4.48 o 
 -12  13  10        7.66       14.15      4.80 o 
 -11  13  10       16.00       29.02      5.97 o 
 -10  13  10      616.64      625.12     24.17 o 
  -9  13  10      326.64      358.15     11.64 o 
  -8  13  10       69.21       67.03      5.80 o 
  -7  13  10       21.09       14.70      3.83 o 
  -6  13  10       58.71       56.95      5.26 o 
  -5  13  10        1.72       -1.52      2.71 o 
  -4  13  10        1.12       -1.08      2.53 o 
  -3  13  10      184.03      186.35      7.17 o 
  -2  13  10        0.58       -0.80      2.51 o 
  -1  13  10      296.43      245.32      9.65 o 
   0  13  10       47.01       38.81      4.47 o 
   1  13  10        0.09       -3.83      2.56 o 
   2  13  10       66.62       73.78      4.97 o 
   3  13  10       35.19       23.35      5.30 o 
   4  13  10        2.75        1.35      2.61 o 
   5  13  10      174.72      166.30      7.22 o 
   6  13  10      115.69      117.11      7.41 o 
   7  13  10       27.45       28.43      4.36 o 
   8  13  10       52.57       55.48      5.70 o 
   9  13  10        9.79        4.52      3.48 o 
  10  13  10       80.20       75.07     10.75 o 
 -12  14  10       15.18       12.48      5.02 o 
 -11  14  10      168.77      167.80     16.35 o 
 -10  14  10      102.74      103.25      9.39 o 
  -9  14  10      334.82      341.55     11.63 o 
  -8  14  10      232.51      216.33      9.40 o 
  -7  14  10        0.03       -4.13      3.01 o 
  -6  14  10       31.40       24.58      4.37 o 
  -5  14  10        1.26        1.19      3.32 o 
  -4  14  10      657.67      620.04     15.31 o 
  -3  14  10        6.08       -0.90      2.79 o 
  -2  14  10       61.30       60.06      5.04 o 
  -1  14  10      296.22      322.08      9.61 o 
   0  14  10        1.71        1.27      3.04 o 
   1  14  10        0.27       -6.05      4.46 o 
   2  14  10      415.88      404.17     10.67 o 
   3  14  10        0.10       -0.18      2.59 o 
   4  14  10       14.22        6.60      3.61 o 
   5  14  10       60.84       59.73      5.76 o 
   6  14  10       69.15       82.65      6.59 o 
   7  14  10      204.90      228.73      9.79 o 
   8  14  10       96.57      105.29      7.70 o 
 -10  15  10        8.12       10.62     12.06 o 
  -9  15  10      208.29      222.33     11.93 o 
  -8  15  10      129.24      140.30      8.52 o 
  -7  15  10       37.20       44.13      7.08 o 
  -6  15  10       39.40       39.79      5.09 o 
  -5  15  10      749.90      791.20     24.32 o 
  -4  15  10      630.14      649.27     16.47 o 
  -3  15  10        0.69        2.94      3.47 o 
  -2  15  10     1003.91     1046.24     20.03 o 
  -1  15  10     1458.19     1400.94     24.50 o 
   0  15  10      295.62      275.17     13.53 o 
   1  15  10        2.33       -1.48      3.28 o 
   2  15  10       16.06       12.56      3.62 o 
   3  15  10       55.28       58.10      5.15 o 
   4  15  10      223.13      208.01      8.09 o 
   5  15  10      149.85      165.97      8.84 o 
   6  15  10      499.45      510.01     14.79 o 
   7  15  10       71.42       89.45     10.79 o 
  -8  16  10        0.45       -3.67      6.75 o 
  -7  16  10       94.38       86.20     14.89 o 
  -6  16  10      107.33      102.91     16.93 o 
  -5  16  10      205.72      198.14     13.34 o 
  -4  16  10      738.16      789.63     26.13 o 
  -3  16  10       35.54       27.45      5.52 o 
  -2  16  10       57.50       50.78      5.22 o 
  -1  16  10      210.21      252.28      9.06 o 
   0  16  10        1.32       -0.70      2.96 o 
   1  16  10        0.56        0.72      3.35 o 
   2  16  10       44.12       40.37      5.56 o 
   3  16  10        0.60       -3.39      3.97 o 
   4  16  10       57.16       62.14      5.51 o 
   5  16  10      191.77      228.86     10.28 o 
  -5  17  10      118.56      104.34     13.34 o 
  -4  17  10      171.67      171.43     12.36 o 
  -3  17  10      113.93      131.82     11.73 o 
  -2  17  10       38.10       41.90      7.73 o 
  -1  17  10      174.32      184.30     12.71 o 
   0  17  10      181.53      185.44     13.14 o 
   1  17  10       28.98       30.39      9.81 o 
   2  17  10       32.12       24.19      6.47 o 
 -19   1  11       29.71       38.68     14.67 o 
 -18   1  11       26.82       17.09      8.21 o 
 -17   1  11       12.70        7.56      8.89 o 
 -16   1  11      209.39      245.04     24.40 o 
 -15   1  11      119.22      139.77      7.23 o 
 -14   1  11      216.27      207.46      8.69 o 
 -13   1  11        2.93        5.78      2.97 o 
 -12   1  11      681.54      649.78     14.14 o 
 -11   1  11       48.96       44.61      3.89 o 
 -10   1  11        0.19        0.03      1.87 o 
  -9   1  11     4375.53     4138.47     49.68 o 
  -8   1  11      259.77      221.08      5.41 o 
  -7   1  11       91.61      109.39      3.21 o 
  -6   1  11       46.88       50.45      3.18 o 
  -5   1  11       21.77       21.49      1.57 o 
  -4   1  11      833.50      871.19     10.26 o 
  -3   1  11     2179.82     2410.43     22.72 o 
  -2   1  11      295.65      364.70      5.00 o 
  -1   1  11      153.89      115.72      2.45 o 
   0   1  11      619.79      566.08      8.00 o 
   1   1  11      479.35      496.73      7.30 o 
   2   1  11        9.90        6.93      1.36 o 
   3   1  11       49.38       66.29      2.39 o 
   4   1  11        4.08        2.10      0.95 o 
   5   1  11      212.39      243.13      5.25 o 
   6   1  11       38.47       84.59      4.91 o 
   7   1  11      247.32      189.19      6.71 o 
   8   1  11      311.07      262.56      8.03 o 
   9   1  11      124.25      105.91      6.03 o 
  10   1  11      605.34      568.62     11.94 o 
  11   1  11      977.75      950.83     16.98 o 
  12   1  11     1543.65     1538.64     24.27 o 
  13   1  11       88.91      109.90      6.42 o 
  14   1  11        4.58        7.15      3.98 o 
  15   1  11       20.40       17.60      4.65 o 
 -18   2  11       58.21       90.58     12.18 o 
 -17   2  11       98.00      134.11     13.80 o 
 -16   2  11       64.69       82.70      8.25 o 
 -15   2  11        4.39        3.85      2.68 o 
 -14   2  11       21.27       25.78      3.42 o 
 -13   2  11       23.90       20.47      2.97 o 
 -12   2  11      968.03      897.81     16.60 o 
 -11   2  11     1093.25     1027.29     17.56 o 
 -10   2  11      744.33      621.14     10.97 o 
  -9   2  11    15081.57    14513.49    175.80 o 
  -8   2  11     1088.51      932.66     13.34 o 
  -7   2  11       31.52       40.63      2.56 o 
  -6   2  11      183.70      192.41      4.18 o 
  -5   2  11       50.89       55.25      3.02 o 
  -4   2  11     1140.48     1254.75     13.40 o 
  -3   2  11      238.06      257.18      4.08 o 
  -2   2  11     4462.22     4507.77     42.45 o 
  -1   2  11     1116.35     1083.49     12.27 o 
   0   2  11        7.77        4.72      0.99 o 
   1   2  11      253.49      244.95      4.89 o 
   2   2  11      328.22      334.35      5.04 o 
   3   2  11       77.27       79.20      2.30 o 
   4   2  11       44.79       57.73      3.51 o 
   5   2  11      119.14      112.10      3.69 o 
   6   2  11       88.53       84.13      5.98 o 
   7   2  11     2558.55     2008.86     30.41 o 
   8   2  11      201.91      167.25      7.55 o 
   9   2  11       67.09       59.16      4.68 o 
  10   2  11      137.23      139.09      6.95 o 
  11   2  11      392.06      418.52     10.36 o 
  12   2  11        1.55        3.44      3.64 o 
  13   2  11       14.08        8.82      3.68 o 
  14   2  11      185.60      230.35      9.62 o 
  15   2  11      152.54      166.39      9.25 o 
 -18   3  11        1.98       -7.36      3.68 o 
 -17   3  11      176.22      261.50     12.99 o 
 -16   3  11      671.08      711.68     21.68 o 
 -15   3  11       73.97       90.72      5.71 o 
 -14   3  11       48.82       49.44      4.32 o 
 -13   3  11       99.59       99.24      5.45 o 
 -12   3  11       95.21       86.26      5.26 o 
 -11   3  11        0.03        0.35      2.03 o 
 -10   3  11     1523.60     1476.79     22.92 o 
  -9   3  11      566.01      504.79      8.47 o 
  -8   3  11        0.34       -2.76      2.21 o 
  -7   3  11       94.24      110.87      3.46 o 
  -6   3  11       43.91       39.52      2.20 o 
  -5   3  11      109.21       98.83      3.14 o 
  -4   3  11      308.65      315.21      5.47 o 
  -3   3  11      463.14      460.99      5.89 o 
  -2   3  11        9.51        6.09      0.95 o 
  -1   3  11      383.84      316.89      4.39 o 
   0   3  11      104.92       88.28      2.66 o 
   1   3  11      633.51      627.93      8.37 o 
   2   3  11      436.30      396.92      5.55 o 
   3   3  11       25.55       30.74      1.75 o 
   4   3  11       60.69       56.96      2.83 o 
   5   3  11       75.14       69.59      4.73 o 
   6   3  11      586.73      457.43     10.37 o 
   7   3  11      251.95      268.07      8.05 o 
   8   3  11      334.75      292.56     10.96 o 
   9   3  11       47.38       44.20      4.25 o 
  10   3  11       32.97       16.70      3.93 o 
  11   3  11       67.58       51.15      5.85 o 
  12   3  11      416.69      414.69     13.36 o 
  13   3  11      121.27      140.28      8.07 o 
  14   3  11        0.75       -1.65      3.42 o 
  15   3  11       55.25       38.83      5.47 o 
 -18   4  11       79.74       69.75      8.79 o 
 -17   4  11        4.08        1.49      4.77 o 
 -16   4  11      228.79      214.56     11.95 o 
 -15   4  11       58.76       46.77      4.56 o 
 -14   4  11        8.06        8.94      2.78 o 
 -13   4  11       10.89       12.21      2.89 o 
 -12   4  11        5.10        3.68      2.27 o 
 -11   4  11      275.23      265.78      7.54 o 
 -10   4  11     1545.07     1595.19     21.96 o 
  -9   4  11      663.11      642.94     10.03 o 
  -8   4  11       46.71       44.90      2.69 o 
  -7   4  11       64.40       60.09      2.82 o 
  -6   4  11      387.19      422.48      6.98 o 
  -5   4  11      511.91      523.30      7.91 o 
  -4   4  11      293.04      318.80      5.33 o 
  -3   4  11        1.15        1.63      0.95 o 
  -2   4  11      484.41      438.36      6.20 o 
  -1   4  11     2669.82     2596.24     25.47 o 
   0   4  11        5.32        2.54      1.35 o 
   1   4  11       10.50       13.35      1.27 o 
   2   4  11       22.82       28.21      1.66 o 
   3   4  11      669.26      613.53      9.30 o 
   4   4  11     4472.60     4326.77     52.23 o 
   5   4  11     1488.98     1465.86     23.19 o 
   6   4  11        2.18        4.70      2.86 o 
   7   4  11      222.06      172.94      7.51 o 
   8   4  11        0.12       -0.69      2.67 o 
   9   4  11       46.81       48.79      5.76 o 
  10   4  11       78.43       75.76      9.31 o 
  11   4  11       99.33      113.34      7.78 o 
  12   4  11       12.90        7.70      3.99 o 
  13   4  11       17.51       21.08      5.06 o 
  14   4  11       11.36        1.25      3.87 o 
 -18   5  11        6.68       10.83     10.83 o 
 -17   5  11      226.87      277.97     13.73 o 
 -16   5  11      101.19      116.69      9.80 o 
 -15   5  11       79.61       86.50      6.75 o 
 -14   5  11       47.90       49.11      4.43 o 
 -13   5  11       80.46       93.74      7.65 o 
 -12   5  11       46.68       45.70      3.93 o 
 -11   5  11       19.29       19.16      3.92 o 
 -10   5  11        4.64        1.70      1.84 o 
  -9   5  11      227.74      267.61      7.72 o 
  -8   5  11       17.04       13.32      1.91 o 
  -7   5  11      281.95      241.80      5.20 o 
  -6   5  11      346.77      353.63      6.30 o 
  -5   5  11      187.45      205.68      4.42 o 
  -4   5  11       56.53       52.60      2.35 o 
  -3   5  11       13.62       18.24      1.76 o 
  -2   5  11       54.78       48.21      2.04 o 
  -1   5  11      380.75      330.44      6.43 o 
   0   5  11       50.75       54.64      2.29 o 
   1   5  11      274.10      285.03      6.03 o 
   2   5  11      925.62      920.96     13.56 o 
   3   5  11      862.72      796.17     16.12 o 
   4   5  11     1629.68     1540.90     23.85 o 
   5   5  11       45.59       52.17      4.05 o 
   6   5  11       32.79       46.52      7.39 o 
   7   5  11      818.90      684.96     18.32 o 
   8   5  11        3.90        0.68      3.22 o 
   9   5  11       36.65       29.11      5.55 o 
  10   5  11       60.28       66.18      6.84 o 
  11   5  11      205.67      216.31     13.84 o 
  12   5  11      500.18      566.32     18.32 o 
  13   5  11       10.42        7.71      4.94 o 
  14   5  11      163.48      189.66     10.39 o 
 -17   6  11      130.30      144.34     11.43 o 
 -16   6  11       26.43       44.23      7.02 o 
 -15   6  11      425.58      471.61     16.86 o 
 -14   6  11       39.89       43.64      4.38 o 
 -13   6  11       42.50       52.71      5.15 o 
 -12   6  11       34.00       33.81      3.29 o 
 -11   6  11       28.53       36.10      3.17 o 
 -10   6  11     2831.34     2592.88     33.40 o 
  -9   6  11     4698.14     4335.51     52.21 o 
  -8   6  11      988.29      942.11     13.19 o 
  -7   6  11       99.33       88.56      3.41 o 
  -6   6  11      215.76      231.32      6.06 o 
  -5   6  11      828.27      831.92     11.40 o 
  -4   6  11      344.89      342.24      5.74 o 
  -3   6  11      465.02      496.06      8.80 o 
  -2   6  11     1138.03     1142.04     15.54 o 
  -1   6  11      565.48      572.33     10.38 o 
   0   6  11        3.01        3.12      2.29 o 
   1   6  11      864.11      867.47     14.25 o 
   2   6  11      867.32      814.39     15.35 o 
   3   6  11     7017.03     6805.99     96.95 o 
   4   6  11      996.31      836.46     17.15 o 
   5   6  11      649.63      640.85     14.59 o 
   6   6  11      263.66      265.53      8.94 o 
   7   6  11     2197.84     2057.34     41.04 o 
   8   6  11        0.76        1.16      3.93 o 
   9   6  11        5.24        6.80      3.77 o 
  10   6  11      334.12      383.02     14.16 o 
  11   6  11      251.50      281.00     15.18 o 
  12   6  11      135.02      144.57     10.30 o 
  13   6  11      156.76      171.18     18.45 o 
  14   6  11      102.69      142.89     13.11 o 
 -17   7  11        4.58       15.68      7.87 o 
 -16   7  11        6.25        8.13      5.07 o 
 -15   7  11       22.15       16.90      5.48 o 
 -14   7  11        7.35        7.10      3.50 o 
 -13   7  11      588.85      585.05     13.19 o 
 -12   7  11      288.14      274.91      7.45 o 
 -11   7  11      143.14      111.76      5.19 o 
 -10   7  11       95.88       98.50      4.84 o 
  -9   7  11      140.40      172.38      5.53 o 
  -8   7  11       15.32       14.18      3.31 o 
  -7   7  11      314.34      285.69      7.26 o 
  -6   7  11        3.71        1.11      1.76 o 
  -5   7  11       51.41       51.10      3.34 o 
  -4   7  11        7.39        4.90      2.88 o 
  -3   7  11      128.35      137.21      4.91 o 
  -2   7  11       55.54       53.47      3.33 o 
  -1   7  11        9.29       10.40      2.48 o 
   0   7  11       35.76       30.81      2.85 o 
   1   7  11      742.99      726.36     12.81 o 
   2   7  11        2.28        1.32      1.96 o 
   3   7  11     5794.75     5592.92     71.33 o 
   4   7  11      256.36      251.07      9.87 o 
   5   7  11       21.92        9.42      2.93 o 
   6   7  11       97.27       58.60      6.63 o 
   7   7  11      138.20      156.47      9.23 o 
   8   7  11       27.63       27.15      4.85 o 
   9   7  11        7.15       10.63      3.98 o 
  10   7  11       58.53       67.62      7.10 o 
  11   7  11       42.78       37.32      6.07 o 
  12   7  11      270.15      304.07     13.50 o 
  13   7  11      144.29      138.29     10.53 o 
 -17   8  11      412.40      474.86     33.26 o 
 -16   8  11        2.04        0.74      5.78 o 
 -15   8  11       81.17       96.26     10.85 o 
 -14   8  11       83.15       90.61     12.51 o 
 -13   8  11       12.78       16.88      3.28 o 
 -12   8  11       12.16       15.50      2.99 o 
 -11   8  11     1269.10     1239.16     20.75 o 
 -10   8  11       66.41       78.37      4.86 o 
  -9   8  11      126.51      108.45      5.43 o 
  -8   8  11       87.82       99.79      5.12 o 
  -7   8  11      177.83      162.77      5.78 o 
  -6   8  11      456.37      460.31      9.82 o 
  -5   8  11      140.02      150.50      5.60 o 
  -4   8  11        2.01        0.30      1.50 o 
  -3   8  11      518.82      498.57     16.38 o 
  -2   8  11      294.36      305.20     11.47 o 
  -1   8  11       51.32       46.30      3.41 o 
   0   8  11        2.19        6.46      2.10 o 
   1   8  11      721.75      701.27     12.80 o 
   2   8  11      226.71      211.56      6.39 o 
   3   8  11       16.20       26.54      3.04 o 
   4   8  11     1262.99     1311.28     25.52 o 
   5   8  11      472.21      374.75     10.91 o 
   6   8  11      436.83      383.77     11.29 o 
   7   8  11       15.17       25.24      4.88 o 
   8   8  11        4.87        3.04      3.63 o 
   9   8  11      164.00      174.75     10.12 o 
  10   8  11        1.67        1.17      3.89 o 
  11   8  11        5.49        6.24      4.31 o 
  12   8  11       13.83       26.69      5.67 o 
  13   8  11       74.67       88.84      8.91 o 
 -16   9  11        0.06        2.10      8.09 o 
 -15   9  11       10.45       22.54      6.62 o 
 -14   9  11      118.39      124.99     11.85 o 
 -13   9  11        8.28        5.94      3.46 o 
 -12   9  11        0.00        3.10      2.51 o 
 -11   9  11       91.63       78.34      5.51 o 
 -10   9  11      194.30      207.94      7.15 o 
  -9   9  11     2783.86     2642.59     37.44 o 
  -8   9  11      211.07      180.54     10.23 o 
  -7   9  11       29.82       23.67      4.00 o 
  -6   9  11      493.84      488.99     10.47 o 
  -5   9  11      413.36      374.23      8.74 o 
  -4   9  11      116.62      101.58      4.57 o 
  -3   9  11      242.41      218.81      6.83 o 
  -2   9  11      109.95      134.91      6.01 o 
  -1   9  11       13.14        6.07      2.48 o 
   0   9  11      203.12      197.26      6.48 o 
   1   9  11      264.04      242.01      7.39 o 
   2   9  11       52.23       47.04      3.89 o 
   3   9  11      321.73      311.55      9.36 o 
   4   9  11      565.61      518.42     11.20 o 
   5   9  11      395.73      340.02     10.56 o 
   6   9  11      368.10      315.57     10.39 o 
   7   9  11      127.05      117.75      8.56 o 
   8   9  11        1.46        4.91      4.00 o 
   9   9  11      206.33      246.76     11.65 o 
  10   9  11      203.51      191.54     14.39 o 
  11   9  11       34.84       30.20      5.91 o 
  12   9  11       29.21       23.53      6.20 o 
 -15  10  11       60.05       35.94     11.87 o 
 -14  10  11       27.38       26.75      5.37 o 
 -13  10  11       48.18       48.99      5.41 o 
 -12  10  11      204.58      182.67      7.32 o 
 -11  10  11      122.43      141.28      6.68 o 
 -10  10  11       31.73       37.24      3.91 o 
  -9  10  11     2094.02     2115.46     31.49 o 
  -8  10  11      372.42      374.93      9.56 o 
  -7  10  11       16.83       13.88      2.82 o 
  -6  10  11       13.28       10.18      2.56 o 
  -5  10  11      169.76      161.39      5.85 o 
  -4  10  11        6.08        3.53      2.19 o 
  -3  10  11        1.06       -3.16      2.05 o 
  -2  10  11      406.63      379.90      9.51 o 
  -1  10  11      322.57      250.77      8.25 o 
   0  10  11       55.22       71.02      4.88 o 
   1  10  11       77.81       76.46      4.60 o 
   2  10  11       64.72       66.97      4.43 o 
   3  10  11        1.89        0.27      2.17 o 
   4  10  11       61.57       62.33      4.42 o 
   5  10  11      145.97      114.90      6.02 o 
   6  10  11        0.01       -0.15      2.11 o 
   7  10  11      713.60      654.54     30.41 o 
   8  10  11       83.93       91.28      8.13 o 
   9  10  11       87.08       89.13      8.25 o 
  10  10  11      102.88      116.33     13.75 o 
  11  10  11       79.06       97.09     10.93 o 
  12  10  11        0.46       -7.38      5.66 o 
 -15  11  11       59.14       80.57     17.27 o 
 -14  11  11       50.80       52.43      6.83 o 
 -13  11  11       17.99       20.19      5.07 o 
 -12  11  11      174.22      178.56      8.47 o 
 -11  11  11        1.22        4.04      2.82 o 
 -10  11  11       16.55       20.50      3.33 o 
  -9  11  11       46.67       42.16      4.12 o 
  -8  11  11      596.17      557.80     12.31 o 
  -7  11  11        0.70       -1.83      2.90 o 
  -6  11  11        2.94       -3.26      2.66 o 
  -5  11  11      134.48      131.03      9.74 o 
  -4  11  11       24.44       19.26      3.12 o 
  -3  11  11      128.33      111.57      5.74 o 
  -2  11  11       93.20       88.81      5.28 o 
  -1  11  11      440.41      438.80     11.61 o 
   0  11  11       72.84       92.46      5.95 o 
   1  11  11       99.72       84.79      4.99 o 
   2  11  11      421.38      392.05      9.71 o 
   3  11  11       61.44       44.87      4.04 o 
   4  11  11        7.39        6.41      2.57 o 
   5  11  11        6.00       -2.11      2.24 o 
   6  11  11       65.58       61.46      7.68 o 
   7  11  11        0.25        2.49      3.10 o 
   8  11  11      208.75      222.64     11.55 o 
   9  11  11       42.64       46.87     12.52 o 
  10  11  11       17.55        9.96      4.32 o 
  11  11  11        0.98        4.86      4.23 o 
 -14  12  11       22.19       19.83      6.28 o 
 -13  12  11        8.57        6.53      6.64 o 
 -12  12  11       13.87       10.05      4.54 o 
 -11  12  11       12.79       16.82      3.96 o 
 -10  12  11        9.47        8.13      3.14 o 
  -9  12  11       20.08       22.61      3.57 o 
  -8  12  11      464.64      501.43     11.92 o 
  -7  12  11       42.27       43.82      4.21 o 
  -6  12  11       71.53       68.58      5.47 o 
  -5  12  11        6.55        4.15      2.68 o 
  -4  12  11       17.79       18.73      3.37 o 
  -3  12  11        3.91       -0.72      2.31 o 
  -2  12  11      416.98      371.50     12.01 o 
  -1  12  11      945.70      989.82     20.11 o 
   0  12  11      173.82      175.72      7.64 o 
   1  12  11      194.99      181.55      6.64 o 
   2  12  11       35.90       35.51      3.68 o 
   3  12  11       12.90       14.71      3.27 o 
   4  12  11       48.64       50.35      4.57 o 
   5  12  11        1.55       -1.84      2.41 o 
   6  12  11      244.20      271.14     10.60 o 
   7  12  11        0.02        4.14      3.15 o 
   8  12  11       32.07       24.80      5.97 o 
   9  12  11       17.91       17.26      5.48 o 
  10  12  11        3.90        3.44      4.71 o 
 -13  13  11       23.56       25.36      5.72 o 
 -12  13  11       34.94       48.05      6.75 o 
 -11  13  11       13.38       18.44      5.21 o 
 -10  13  11       20.68       18.64      4.15 o 
  -9  13  11      836.32      843.09     21.57 o 
  -8  13  11      327.08      327.05     13.67 o 
  -7  13  11       48.91       49.98      5.22 o 
  -6  13  11       34.49       31.46      4.30 o 
  -5  13  11      142.64      132.48      7.46 o 
  -4  13  11       10.59        5.77      4.64 o 
  -3  13  11      293.38      261.33      8.59 o 
  -2  13  11       18.47       19.22      3.42 o 
  -1  13  11        4.95       18.15      3.44 o 
   0  13  11        0.05        3.45      3.88 o 
   1  13  11       56.60       50.05      5.95 o 
   2  13  11       37.59       23.79      3.94 o 
   3  13  11        3.82       -1.80      2.41 o 
   4  13  11        7.59       11.90      3.10 o 
   5  13  11       52.75       32.04      4.36 o 
   6  13  11      179.30      182.25      8.64 o 
   7  13  11      100.97       78.17      6.43 o 
   8  13  11      171.61      188.71      9.99 o 
   9  13  11        0.94       -4.48      5.63 o 
 -11  14  11      140.96      166.44     11.17 o 
 -10  14  11       20.65       24.92      5.43 o 
  -9  14  11      658.83      685.67     17.37 o 
  -8  14  11      303.16      321.08     11.13 o 
  -7  14  11      275.77      258.92     14.21 o 
  -6  14  11        0.66       -5.10      3.04 o 
  -5  14  11     1267.42     1240.28     24.69 o 
  -4  14  11       12.32        8.61      3.54 o 
  -3  14  11        0.05       -2.82      2.65 o 
  -2  14  11        0.01        0.29      2.93 o 
  -1  14  11       28.92       23.82      3.87 o 
   0  14  11        5.05        6.01      3.42 o 
   1  14  11        6.81        4.30      3.22 o 
   2  14  11        0.48        3.22      3.25 o 
   3  14  11        4.75       -0.03      2.86 o 
   4  14  11        7.41        6.47      3.17 o 
   5  14  11        0.07       -1.44      2.76 o 
   6  14  11       18.25       12.89      3.87 o 
   7  14  11      667.25      704.86     17.92 o 
   8  14  11       26.54       45.38      5.70 o 
 -10  15  11       24.93       21.72     12.11 o 
  -9  15  11      260.21      299.80     13.31 o 
  -8  15  11        8.19        4.85      3.75 o 
  -7  15  11       60.59       64.34      6.24 o 
  -6  15  11      380.42      388.53     12.46 o 
  -5  15  11       52.94       53.52      5.85 o 
  -4  15  11      611.99      647.60     16.38 o 
  -3  15  11       79.44       82.26      6.57 o 
  -2  15  11      131.77      114.44      6.82 o 
  -1  15  11       52.24       46.77      4.81 o 
   0  15  11       30.11       20.08      3.97 o 
   1  15  11        1.49       -2.83      3.26 o 
   2  15  11       80.12       84.05      6.90 o 
   3  15  11       27.68       40.17      5.12 o 
   4  15  11      213.77      235.81      8.70 o 
   5  15  11        3.76        2.88      6.29 o 
   6  15  11        6.86        4.56      3.88 o 
  -7  16  11        1.39        6.99      5.04 o 
  -6  16  11        8.13       10.79      4.66 o 
  -5  16  11       31.10       22.52      4.68 o 
  -4  16  11      296.03      296.14     10.91 o 
  -3  16  11        0.93        7.88      3.95 o 
  -2  16  11      296.95      282.85      9.78 o 
  -1  16  11      283.26      242.29      9.53 o 
   0  16  11      142.70      123.70      7.25 o 
   1  16  11       34.45       25.37      7.32 o 
   2  16  11        0.79       -3.11      3.26 o 
   3  16  11      276.19      277.91     10.91 o 
   4  16  11      259.06      309.70     11.61 o 
  -3  17  11        2.38        2.31      4.73 o 
  -2  17  11      181.50      215.48     13.16 o 
  -1  17  11        0.02        3.09      5.11 o 
   0  17  11       33.00       38.29      7.49 o 
 -18   0  12       15.20        4.28      4.48 o 
 -17   0  12       76.25       58.51     14.36 o 
 -16   0  12     1529.33     1804.06     79.99 o 
 -15   0  12        1.78        1.11      3.10 o 
 -14   0  12       19.03       26.30      5.83 o 
 -13   0  12      152.09      141.68      9.39 o 
 -12   0  12      283.30      309.57     15.52 o 
 -11   0  12      186.27      180.95     14.33 o 
 -10   0  12      409.85      377.95     11.37 o 
  -9   0  12     4298.00     3936.74     67.25 o 
  -8   0  12      324.91      248.09      8.41 o 
  -7   0  12        9.94        4.68      2.21 o 
  -6   0  12      496.81      504.00     14.85 o 
  -5   0  12      359.04      338.89      7.39 o 
  -4   0  12       69.82       62.42      4.04 o 
  -3   0  12      627.84      660.48     10.86 o 
  -2   0  12       98.03       93.76      3.19 o 
  -1   0  12      671.58      630.13     11.15 o 
   0   0  12     3781.62     3659.48     61.98 o 
   1   0  12     1040.71      855.04     18.35 o 
   2   0  12        2.89        3.32      2.31 o 
   3   0  12       24.30       19.46      1.83 o 
   4   0  12      921.04     1113.75     18.67 o 
   5   0  12     1003.88     1027.05     20.59 o 
   6   0  12      842.62      758.00     23.32 o 
   7   0  12       22.60       24.35      5.37 o 
   8   0  12      464.00      328.74     12.07 o 
   9   0  12        0.21        0.21      3.29 o 
  10   0  12      518.71      508.44     16.14 o 
  11   0  12     1065.46     1199.38     28.65 o 
  12   0  12      818.67      813.90     22.60 o 
  13   0  12      134.12      160.96     14.63 o 
  14   0  12      249.67      296.75     13.62 o 
 -18   1  12       11.90       12.33      6.24 o 
 -17   1  12      181.71      195.24     11.62 o 
 -16   1  12       55.35       62.58      7.64 o 
 -15   1  12      156.66      158.67      9.03 o 
 -14   1  12       68.90       54.08      6.34 o 
 -13   1  12       31.90       37.13      3.38 o 
 -12   1  12        4.49        4.69      2.19 o 
 -11   1  12        1.19        2.34      1.78 o 
 -10   1  12      522.53      528.13      9.89 o 
  -9   1  12        3.10        3.79      1.87 o 
  -8   1  12       54.48       46.99      3.22 o 
  -7   1  12       40.41       35.43      2.92 o 
  -6   1  12       88.86       92.87      2.95 o 
  -5   1  12        0.01       -0.39      0.98 o 
  -4   1  12      638.79      624.50      8.02 o 
  -3   1  12      455.39      421.10      5.56 o 
  -2   1  12       76.26       82.64      2.24 o 
  -1   1  12     3936.31     4102.99     40.94 o 
   0   1  12       81.90       50.11      2.08 o 
   1   1  12       27.03       27.47      1.71 o 
   2   1  12      331.52      317.07      5.59 o 
   3   1  12       55.25       55.06      1.97 o 
   4   1  12       64.80       64.89      2.70 o 
   5   1  12       93.20      103.50      3.83 o 
   6   1  12       32.74       34.08      3.61 o 
   7   1  12      410.01      317.09      8.89 o 
   8   1  12      177.83      145.43      6.64 o 
   9   1  12       26.45       23.57      3.63 o 
  10   1  12        3.75        3.70      2.75 o 
  11   1  12        7.90        9.48      3.15 o 
  12   1  12      217.27      235.69      9.73 o 
  13   1  12        1.51       -5.58      2.83 o 
  14   1  12       40.92       45.06      5.57 o 
 -18   2  12       10.03        6.84      5.61 o 
 -17   2  12       24.90       24.22      5.87 o 
 -16   2  12       20.19       38.31      6.99 o 
 -15   2  12       14.57       15.90      3.40 o 
 -14   2  12       44.06       44.39      5.82 o 
 -13   2  12       97.63       95.89      5.43 o 
 -12   2  12      507.80      480.62      9.87 o 
 -11   2  12       74.12       65.86      3.78 o 
 -10   2  12      277.31      232.84      6.61 o 
  -9   2  12     2036.00     1965.74     27.87 o 
  -8   2  12        2.61        0.12      2.22 o 
  -7   2  12     1102.62     1053.53     13.76 o 
  -6   2  12      319.70      329.43      5.86 o 
  -5   2  12       85.94       75.99      2.72 o 
  -4   2  12      469.41      488.51      6.50 o 
  -3   2  12       85.15       92.64      2.87 o 
  -2   2  12      670.34      685.34      8.21 o 
  -1   2  12      254.40      294.29      4.63 o 
   0   2  12       98.51      103.07      2.82 o 
   1   2  12        4.25        5.06      1.22 o 
   2   2  12      104.11      106.90      2.61 o 
   3   2  12       87.68       74.89      2.33 o 
   4   2  12      807.57      744.15      9.78 o 
   5   2  12      429.52      505.80      9.93 o 
   6   2  12       14.62       16.60      3.05 o 
   7   2  12       15.27        7.37      2.93 o 
   8   2  12      221.51      200.94      7.33 o 
   9   2  12       27.47       18.00      3.47 o 
  10   2  12       70.04       74.12      6.05 o 
  11   2  12      546.00      536.50     12.16 o 
  12   2  12      104.60      102.00      6.92 o 
  13   2  12        0.38        2.27      4.06 o 
  14   2  12        3.35        1.59      3.92 o 
 -18   3  12       81.18       86.63      9.13 o 
 -17   3  12      102.13      112.29      9.97 o 
 -16   3  12      651.47      724.92     22.07 o 
 -15   3  12      105.88      135.91      7.04 o 
 -14   3  12      154.67      152.39      6.64 o 
 -13   3  12      165.50      171.25      6.55 o 
 -12   3  12       14.45       17.73      2.97 o 
 -11   3  12      279.25      261.01      6.79 o 
 -10   3  12       39.41       30.92      2.88 o 
  -9   3  12     1169.31     1119.70     16.53 o 
  -8   3  12        7.00        6.85      2.79 o 
  -7   3  12      186.82      163.26      5.37 o 
  -6   3  12      102.39      107.81      3.59 o 
  -5   3  12       86.80      101.32      3.22 o 
  -4   3  12       39.39       37.28      2.30 o 
  -3   3  12       67.36       66.94      2.43 o 
  -2   3  12       27.36       41.84      1.73 o 
  -1   3  12      612.69      601.52      7.10 o 
   0   3  12      221.49      218.70      4.19 o 
   1   3  12     1579.95     1512.64     15.76 o 
   2   3  12     1409.18     1384.16     15.08 o 
   3   3  12       48.89       46.79      2.51 o 
   4   3  12      133.41      148.40      4.19 o 
   5   3  12        0.15       -3.16      1.85 o 
   6   3  12      184.18      175.81      6.48 o 
   7   3  12      177.22      137.95      6.49 o 
   8   3  12       16.36       13.12      3.23 o 
   9   3  12      436.51      391.09     12.19 o 
  10   3  12      150.82      137.10      8.16 o 
  11   3  12      169.95      189.86     10.74 o 
  12   3  12        2.89       -1.12      4.65 o 
  13   3  12      183.14      183.67      9.25 o 
  14   3  12        9.68        2.26      3.97 o 
 -18   4  12      110.53      114.74     13.35 o 
 -17   4  12        2.58       14.97     10.26 o 
 -16   4  12      743.74      890.70     25.17 o 
 -15   4  12      144.77      173.15      7.42 o 
 -14   4  12      159.17      161.40      6.88 o 
 -13   4  12      119.82      128.38      6.20 o 
 -12   4  12       98.11       92.84      5.25 o 
 -11   4  12       17.57       11.80      2.35 o 
 -10   4  12      235.89      231.71      6.20 o 
  -9   4  12       19.05       20.42      2.20 o 
  -8   4  12        6.80       12.62      2.25 o 
  -7   4  12        6.70        8.74      1.59 o 
  -6   4  12      259.75      271.46      5.40 o 
  -5   4  12        0.66        3.58      1.14 o 
  -4   4  12      143.79      151.18      3.92 o 
  -3   4  12      124.07      116.92      3.08 o 
  -2   4  12      612.58      596.86      7.91 o 
  -1   4  12      135.48      135.03      3.54 o 
   0   4  12     4500.52     4404.95     44.27 o 
   1   4  12     2090.08     1994.68     20.19 o 
   2   4  12      798.66      779.57     10.20 o 
   3   4  12      674.52      626.09      9.63 o 
   4   4  12       56.99       61.57      4.51 o 
   5   4  12       69.33       67.63      4.33 o 
   6   4  12       65.08       45.56      5.54 o 
   7   4  12      387.72      317.00     10.34 o 
   8   4  12       30.50       27.38      4.37 o 
   9   4  12      108.52       99.93      9.79 o 
  10   4  12       14.79       11.55      4.01 o 
  11   4  12        7.48        3.72      4.29 o 
  12   4  12       12.42        4.05      4.83 o 
  13   4  12       51.58       66.36      6.98 o 
  14   4  12       39.06       54.63      6.64 o 
 -17   5  12        3.21        5.69      5.03 o 
 -16   5  12      325.31      389.48     16.54 o 
 -15   5  12      103.86      119.69      9.19 o 
 -14   5  12        1.49        1.43      2.51 o 
 -13   5  12      201.76      192.67      7.06 o 
 -12   5  12       24.99       26.24      3.26 o 
 -11   5  12      429.72      431.11     10.10 o 
 -10   5  12      648.73      625.70     10.23 o 
  -9   5  12       77.46       79.99      3.64 o 
  -8   5  12      188.74      156.99      4.42 o 
  -7   5  12      141.09      118.41      3.77 o 
  -6   5  12      145.54      149.93      4.50 o 
  -5   5  12      472.97      477.42      7.64 o 
  -4   5  12       94.70       88.85      2.91 o 
  -3   5  12      201.25      216.80      5.38 o 
  -2   5  12       51.69       48.40      2.16 o 
  -1   5  12     2272.50     2197.95     23.35 o 
   0   5  12      800.00      796.94     10.94 o 
   1   5  12        0.06        0.95      1.80 o 
   2   5  12      659.94      620.98     11.35 o 
   3   5  12      233.40      217.86      7.62 o 
   4   5  12      337.59      338.43     10.27 o 
   5   5  12        2.82       -0.17      2.51 o 
   6   5  12       11.18        4.89      3.15 o 
   7   5  12      165.13      146.41     11.83 o 
   8   5  12       86.47       84.43      7.47 o 
   9   5  12      339.05      307.30     12.36 o 
  10   5  12       34.52       24.48      5.21 o 
  11   5  12       12.38        8.95      4.83 o 
  12   5  12       43.29       34.89      6.21 o 
  13   5  12       88.67       78.64      8.44 o 
  14   5  12       55.59       56.15      6.73 o 
 -17   6  12        2.50        8.04      5.25 o 
 -16   6  12       54.01       59.99      7.93 o 
 -15   6  12      102.53      124.60     10.94 o 
 -14   6  12        4.89        6.71      2.78 o 
 -13   6  12        6.16        9.49      3.75 o 
 -12   6  12       77.14       67.61      4.77 o 
 -11   6  12       21.37       14.88      2.57 o 
 -10   6  12       28.75       27.03      3.32 o 
  -9   6  12      743.11      651.22     10.47 o 
  -8   6  12      221.47      226.64      5.42 o 
  -7   6  12      273.42      298.44      6.06 o 
  -6   6  12       22.56       25.37      2.34 o 
  -5   6  12        0.98        0.84      1.47 o 
  -4   6  12        8.29        7.63      1.71 o 
  -3   6  12       20.14       21.15      2.17 o 
  -2   6  12     2529.52     2533.33     34.20 o 
  -1   6  12     1014.69      945.54     15.23 o 
   0   6  12     1995.75     1912.39     27.07 o 
   1   6  12      149.18      144.59      5.03 o 
   2   6  12       54.54       36.54      3.11 o 
   3   6  12       14.86       17.28      4.78 o 
   4   6  12     1324.54     1242.91     23.16 o 
   5   6  12       40.54       30.22      4.03 o 
   6   6  12       25.71       15.59      3.55 o 
   7   6  12       44.52       45.86      5.77 o 
   8   6  12       35.10       38.51      5.70 o 
   9   6  12       13.39        9.40      4.12 o 
  10   6  12        8.53       14.32      4.88 o 
  11   6  12       26.21       19.86      5.85 o 
  12   6  12       13.78       11.17      5.24 o 
  13   6  12      321.75      348.28     15.09 o 
 -17   7  12       35.82       36.68     12.66 o 
 -16   7  12      298.48      339.64     20.27 o 
 -15   7  12      184.77      176.28     14.27 o 
 -14   7  12      183.78      196.10      8.72 o 
 -13   7  12      139.90      148.42      8.21 o 
 -12   7  12       13.14       13.35      3.30 o 
 -11   7  12       96.49       98.39      5.64 o 
 -10   7  12       74.97       81.86      6.59 o 
  -9   7  12        0.83        4.36      2.11 o 
  -8   7  12       32.50       24.93      2.95 o 
  -7   7  12      221.92      181.32      5.81 o 
  -6   7  12       22.26       22.80      2.64 o 
  -5   7  12      503.17      495.39      9.93 o 
  -4   7  12      304.74      306.35      6.90 o 
  -3   7  12      245.81      261.90      6.26 o 
  -2   7  12      389.04      372.19      9.53 o 
  -1   7  12     4363.11     4189.01     54.22 o 
   0   7  12     1276.20     1236.45     19.21 o 
   1   7  12     1044.70     1025.62     16.78 o 
   2   7  12      957.34      962.01     16.19 o 
   3   7  12       28.04       36.94      3.79 o 
   4   7  12      481.72      499.33     12.69 o 
   5   7  12       65.50       56.10      4.97 o 
   6   7  12        9.21        8.75      3.86 o 
   7   7  12       13.82       10.37      4.17 o 
   8   7  12        0.15       -1.44      3.19 o 
   9   7  12      675.89      689.03     20.10 o 
  10   7  12       56.97       56.65     10.69 o 
  11   7  12       34.36       32.64      6.32 o 
  12   7  12      211.48      199.83     12.07 o 
  13   7  12      142.38      150.76     12.05 o 
 -16   8  12      638.81      790.99     35.27 o 
 -15   8  12      109.76      154.22     15.88 o 
 -14   8  12        0.34        1.61      3.71 o 
 -13   8  12      120.74      122.96      8.23 o 
 -12   8  12       57.88       59.07      6.68 o 
 -11   8  12      154.97      135.80      6.05 o 
 -10   8  12        4.26        2.10      2.29 o 
  -9   8  12      139.63      121.70      5.55 o 
  -8   8  12        0.03       -0.83      2.30 o 
  -7   8  12      109.22       93.73      4.91 o 
  -6   8  12       31.54       30.24      3.00 o 
  -5   8  12        0.12       -0.25      1.66 o 
  -4   8  12       50.02       48.43      3.36 o 
  -3   8  12     1384.13     1366.73     19.57 o 
  -2   8  12      230.74      223.59      9.06 o 
  -1   8  12      976.93      915.24     17.67 o 
   0   8  12     1798.34     1762.56     25.97 o 
   1   8  12     1019.79     1006.94     16.84 o 
   2   8  12      428.42      382.43     12.50 o 
   3   8  12     1127.00     1061.05     17.86 o 
   4   8  12      287.63      276.42      7.69 o 
   5   8  12       26.72       23.94      3.90 o 
   6   8  12       78.73       83.62      6.26 o 
   7   8  12        0.14        7.98      4.84 o 
   8   8  12       88.91       74.25      7.37 o 
   9   8  12      267.11      299.10     12.73 o 
  10   8  12       50.97       66.21      7.42 o 
  11   8  12      264.78      266.17     12.65 o 
  12   8  12        0.90        1.89      7.61 o 
 -16   9  12       14.49       30.37     12.73 o 
 -15   9  12       50.63       51.37      8.93 o 
 -14   9  12        3.37        1.33      4.69 o 
 -13   9  12      122.11      118.39      7.34 o 
 -12   9  12      117.13      112.88      6.91 o 
 -11   9  12      144.77      163.59      6.82 o 
 -10   9  12      313.85      303.60      8.66 o 
  -9   9  12        1.17       -0.74      2.23 o 
  -8   9  12        1.05        2.55      2.33 o 
  -7   9  12      332.69      319.91      8.40 o 
  -6   9  12       26.38       33.93      3.26 o 
  -5   9  12      131.06      132.05      7.07 o 
  -4   9  12       30.96       31.30      3.15 o 
  -3   9  12      453.59      448.06     11.15 o 
  -2   9  12       89.14       87.00      5.81 o 
  -1   9  12      199.37      179.12     12.51 o 
   0   9  12       44.67       56.77      4.42 o 
   1   9  12      163.63      155.04      7.33 o 
   2   9  12      346.22      300.80      8.05 o 
   3   9  12      665.01      644.18     12.86 o 
   4   9  12       10.03       12.85      3.53 o 
   5   9  12      394.45      354.15      9.19 o 
   6   9  12        1.39       -0.18      3.05 o 
   7   9  12       85.65       69.03      7.14 o 
   8   9  12       42.34       34.10      5.73 o 
   9   9  12      197.89      224.02     14.19 o 
  10   9  12       99.91       89.60      8.46 o 
  11   9  12       39.48       33.83      6.39 o 
  12   9  12       26.45       25.69      6.02 o 
 -15  10  12       33.62       31.22      7.97 o 
 -14  10  12       23.46       25.64      6.90 o 
 -13  10  12       36.10       36.01      4.89 o 
 -12  10  12       12.72       17.45      3.40 o 
 -11  10  12       50.76       57.73      4.84 o 
 -10  10  12       34.17       36.63      3.90 o 
  -9  10  12      509.99      509.96     11.72 o 
  -8  10  12      382.04      385.54      9.80 o 
  -7  10  12      207.67      213.65      9.75 o 
  -6  10  12        1.63       -4.35      2.18 o 
  -5  10  12       89.61       76.17      4.62 o 
  -4  10  12       53.26       51.88      4.26 o 
  -3  10  12      441.24      455.19     10.79 o 
  -2  10  12       43.15       34.69      4.97 o 
  -1  10  12      889.08      870.00     17.80 o 
   0  10  12      951.38      947.23     19.01 o 
   1  10  12        2.39       -2.26      2.09 o 
   2  10  12      227.12      203.19      7.22 o 
   3  10  12      120.32      122.48      6.23 o 
   4  10  12       87.57       73.34      4.68 o 
   5  10  12      126.87      124.82      6.33 o 
   6  10  12        0.28       -2.03      2.24 o 
   7  10  12      291.24      291.92     21.18 o 
   8  10  12        6.63        7.21      5.59 o 
   9  10  12      102.42       97.90      8.87 o 
  10  10  12        0.04        3.76      4.27 o 
  11  10  12       20.94       16.89      8.48 o 
 -14  11  12       48.54       64.42      9.79 o 
 -13  11  12       18.88       11.99      3.95 o 
 -12  11  12       37.39       35.70      6.35 o 
 -11  11  12       29.13       25.64      3.85 o 
 -10  11  12       55.83       56.73      4.77 o 
  -9  11  12        1.18        4.95      2.68 o 
  -8  11  12      331.84      367.40      9.74 o 
  -7  11  12       72.32       78.59      5.19 o 
  -6  11  12        9.70        5.37      2.54 o 
  -5  11  12      208.27      187.68      7.61 o 
  -4  11  12      274.01      278.52      8.41 o 
  -3  11  12       14.59       15.51      2.99 o 
  -2  11  12       30.12       33.86      3.85 o 
  -1  11  12     1445.00     1380.87     25.52 o 
   0  11  12      594.49      605.46     14.44 o 
   1  11  12      548.68      512.43     15.19 o 
   2  11  12      246.22      248.51      7.71 o 
   3  11  12       64.49       63.22      4.59 o 
   4  11  12       27.08       24.59      3.41 o 
   5  11  12       53.67       38.66      4.02 o 
   6  11  12       16.18       13.08      3.47 o 
   7  11  12      110.14      110.20      7.66 o 
   8  11  12        6.62       -0.29      3.44 o 
   9  11  12       53.00       47.15      9.38 o 
  10  11  12        0.87       -3.40      4.98 o 
 -13  12  12        0.01        2.63      5.20 o 
 -12  12  12       64.38       55.92      5.71 o 
 -11  12  12       52.83       52.04      5.48 o 
 -10  12  12       22.90       20.71      4.55 o 
  -9  12  12       51.15       52.42      4.72 o 
  -8  12  12      137.96      146.33      7.00 o 
  -7  12  12       68.73       65.37      4.88 o 
  -6  12  12       16.77       19.34      3.66 o 
  -5  12  12        1.24       -0.95      2.55 o 
  -4  12  12       29.01       17.88      3.56 o 
  -3  12  12       38.35       42.38      4.22 o 
  -2  12  12      265.25      267.41      8.46 o 
  -1  12  12       42.06       47.28      4.77 o 
   0  12  12      433.72      395.51     11.41 o 
   1  12  12       16.85       12.56      3.30 o 
   2  12  12      113.86       97.74      5.63 o 
   3  12  12       16.54       11.25      2.95 o 
   4  12  12       26.80       29.75      4.88 o 
   5  12  12       14.07       12.06      3.06 o 
   6  12  12       24.98       24.85      5.06 o 
   7  12  12        6.33       22.74      4.09 o 
   8  12  12      198.11      238.62      9.86 o 
   9  12  12       12.02        4.89      4.52 o 
 -12  13  12       25.35       28.43      5.80 o 
 -11  13  12        0.17        0.07      3.13 o 
 -10  13  12        2.78        1.01      3.24 o 
  -9  13  12       13.92        8.12      3.68 o 
  -8  13  12        1.70       -0.23      3.34 o 
  -7  13  12       89.23       77.57      6.22 o 
  -6  13  12       72.84       61.06      5.49 o 
  -5  13  12        1.46       -2.10      2.83 o 
  -4  13  12       96.62       91.86      6.40 o 
  -3  13  12        5.24        2.77      2.79 o 
  -2  13  12       47.95       50.95      4.74 o 
  -1  13  12      197.38      193.26      7.67 o 
   0  13  12      476.96      464.85     12.92 o 
   1  13  12       11.35       12.45      3.66 o 
   2  13  12        2.19       -3.45      2.75 o 
   3  13  12        7.22        2.80      2.82 o 
   4  13  12        1.51        1.78      3.60 o 
   5  13  12        0.24       -2.79      2.64 o 
   6  13  12      219.48      260.22      9.99 o 
   7  13  12       68.16       75.69      6.55 o 
   8  13  12       14.52        4.57      3.73 o 
 -11  14  12       31.91       33.03      6.29 o 
 -10  14  12       79.13       95.74      7.39 o 
  -9  14  12      185.02      180.83      9.75 o 
  -8  14  12      799.91      857.17     26.52 o 
  -7  14  12     1734.87     1818.20     33.23 o 
  -6  14  12      206.72      223.75     10.05 o 
  -5  14  12      107.19      101.47      7.13 o 
  -4  14  12      173.47      164.13      8.47 o 
  -3  14  12      161.73      166.40      8.16 o 
  -2  14  12      491.97      498.01     13.34 o 
  -1  14  12      502.56      521.68     13.57 o 
   0  14  12      384.03      366.99     11.73 o 
   1  14  12       94.77      105.24      7.51 o 
   2  14  12       80.88       79.72      6.51 o 
   3  14  12      218.13      242.47     17.44 o 
   4  14  12      505.07      518.91     12.87 o 
   5  14  12        0.03        3.38      3.21 o 
   6  14  12       85.18      107.09      7.58 o 
   7  14  12      154.30      128.31      8.37 o 
  -9  15  12       31.07       32.64      5.20 o 
  -8  15  12      114.96       95.81      8.18 o 
  -7  15  12       18.08       22.58      4.67 o 
  -6  15  12        7.61       10.15      4.11 o 
  -5  15  12        2.55       -0.64      3.32 o 
  -4  15  12       13.00       12.53      3.97 o 
  -3  15  12       75.41       76.52      6.42 o 
  -2  15  12      213.16      207.42      8.58 o 
  -1  15  12      663.15      676.07     15.48 o 
   0  15  12      190.96      183.44      8.22 o 
   1  15  12      171.92      144.55      8.46 o 
   2  15  12       45.95       37.89      5.29 o 
   3  15  12      105.02       86.30      6.93 o 
   4  15  12        3.93        1.75      3.66 o 
   5  15  12        0.54       -3.97      4.25 o 
  -6  16  12      161.71      159.96     12.05 o 
  -5  16  12       38.53       32.68      5.28 o 
  -4  16  12       69.65       65.67      7.01 o 
  -3  16  12       12.95       15.86      4.36 o 
  -2  16  12      219.68      255.57      9.51 o 
  -1  16  12       12.89       14.78      4.03 o 
   0  16  12      101.04      100.01      6.77 o 
   1  16  12       61.64       69.24      5.89 o 
   2  16  12        0.01        0.88      3.70 o 
 -18   1  13        2.45       -0.32      3.77 o 
 -17   1  13      237.27      251.15     18.17 o 
 -16   1  13      152.73      177.15      7.51 o 
 -15   1  13       92.99      104.20      6.75 o 
 -14   1  13      280.63      252.52      7.38 o 
 -13   1  13      215.94      221.49      7.94 o 
 -12   1  13       43.05       45.97      3.49 o 
 -11   1  13      525.65      511.28     10.04 o 
 -10   1  13       11.63       10.07      2.15 o 
  -9   1  13     1169.80     1082.99     16.19 o 
  -8   1  13       42.28       27.25      2.51 o 
  -7   1  13       10.91       11.61      1.87 o 
  -6   1  13      440.45      407.74      7.54 o 
  -5   1  13      267.39      269.79      5.12 o 
  -4   1  13        8.32       11.72      1.61 o 
  -3   1  13       21.74       26.10      1.51 o 
  -2   1  13        5.25        9.55      1.08 o 
  -1   1  13       69.23       92.54      2.34 o 
   0   1  13      652.25      620.51      8.96 o 
   1   1  13     1546.72     1545.72     18.64 o 
   2   1  13      511.69      484.61      7.63 o 
   3   1  13      116.19      111.14      3.51 o 
   4   1  13      135.57      139.59      3.34 o 
   5   1  13     1275.11     1351.01     21.99 o 
   6   1  13       28.24       18.07      3.13 o 
   7   1  13      136.21      112.26      6.19 o 
   8   1  13      157.71      117.45      6.42 o 
   9   1  13       35.90       26.96      3.84 o 
  10   1  13      225.77      240.03      9.11 o 
  11   1  13      128.23      137.08      7.00 o 
  12   1  13        4.88        6.42      3.48 o 
  13   1  13      170.05      162.70      7.96 o 
  14   1  13       23.44       16.63      4.76 o 
 -18   2  13        5.22        2.59      4.88 o 
 -17   2  13      116.22      121.21      8.55 o 
 -16   2  13       80.62       95.33      5.70 o 
 -15   2  13        6.32        6.74      2.57 o 
 -14   2  13      156.47      177.60      6.34 o 
 -13   2  13      594.20      585.83     18.83 o 
 -12   2  13      131.18      126.06      5.42 o 
 -11   2  13      225.10      216.54      6.67 o 
 -10   2  13      929.52      874.58     14.11 o 
  -9   2  13      256.53      218.38      6.08 o 
  -8   2  13      129.53      114.30      5.11 o 
  -7   2  13      768.92      677.18     15.87 o 
  -6   2  13       90.37       57.88      2.70 o 
  -5   2  13     1124.53     1067.51     13.72 o 
  -4   2  13      522.93      557.83      7.91 o 
  -3   2  13      195.54      193.74      3.65 o 
  -2   2  13       93.38      109.32      2.76 o 
  -1   2  13       96.09       80.22      2.34 o 
   0   2  13     3600.95     3546.87     35.88 o 
   1   2  13     1802.80     1785.73     21.19 o 
   2   2  13      582.35      572.81      7.71 o 
   3   2  13      505.11      519.05      6.99 o 
   4   2  13       23.00       13.52      1.75 o 
   5   2  13      322.79      347.63      8.16 o 
   6   2  13     1207.94     1041.19     18.66 o 
   7   2  13      235.43      209.35      7.45 o 
   8   2  13      340.85      253.73      8.37 o 
   9   2  13        4.49        0.54      2.77 o 
  10   2  13        0.00       -2.44      3.76 o 
  11   2  13      133.72      174.82      7.47 o 
  12   2  13      369.93      379.32     11.86 o 
  13   2  13       51.59       53.31      5.94 o 
  14   2  13      295.64      356.92     12.07 o 
 -18   3  13       53.87       69.98     11.10 o 
 -17   3  13      151.81      177.36     12.17 o 
 -16   3  13        8.81        4.66      3.24 o 
 -15   3  13       79.89       65.84      4.66 o 
 -14   3  13        4.42        4.37      2.29 o 
 -13   3  13       31.46       28.55      3.26 o 
 -12   3  13        3.55        2.23      2.03 o 
 -11   3  13      268.58      259.72      6.82 o 
 -10   3  13      196.52      175.32      5.43 o 
  -9   3  13      110.69      110.19      4.93 o 
  -8   3  13       74.75       97.07      4.25 o 
  -7   3  13      204.64      175.69      4.68 o 
  -6   3  13      295.87      290.10      5.92 o 
  -5   3  13      736.14      719.92     10.20 o 
  -4   3  13      297.94      316.69      5.49 o 
  -3   3  13        0.17        1.41      1.05 o 
  -2   3  13      147.66      162.91      3.18 o 
  -1   3  13     2323.99     2259.75     21.50 o 
   0   3  13      836.59      810.02     10.37 o 
   1   3  13     1826.76     1807.24     18.60 o 
   2   3  13      186.30      182.89      4.57 o 
   3   3  13      178.46      184.52      4.71 o 
   4   3  13        8.05        8.42      1.73 o 
   5   3  13      125.89      120.42      5.27 o 
   6   3  13      112.36      105.50      5.82 o 
   7   3  13      117.50       88.50      5.68 o 
   8   3  13      474.17      428.20     11.11 o 
   9   3  13        8.03        7.44      3.18 o 
  10   3  13      296.79      310.67     11.23 o 
  11   3  13       31.95       35.52      5.39 o 
  12   3  13      333.67      374.08     11.80 o 
  13   3  13       66.67       62.03      6.83 o 
 -17   4  13       48.30       60.26      7.44 o 
 -16   4  13      309.05      325.64     15.54 o 
 -15   4  13       12.60       18.23      6.57 o 
 -14   4  13        0.09        0.52      2.24 o 
 -13   4  13      372.21      348.94      8.60 o 
 -12   4  13      345.12      331.68      8.08 o 
 -11   4  13       67.94       62.96      3.89 o 
 -10   4  13      199.40      208.97      5.96 o 
  -9   4  13     1461.76     1393.07     19.82 o 
  -8   4  13       17.00        1.27      1.54 o 
  -7   4  13      295.80      246.91      5.36 o 
  -6   4  13      125.42      134.78      3.84 o 
  -5   4  13       18.07       15.98      1.70 o 
  -4   4  13      102.06       93.57      3.61 o 
  -3   4  13      177.23      170.96      4.88 o 
  -2   4  13        0.18        0.91      1.06 o 
  -1   4  13        2.13        1.28      1.31 o 
   0   4  13        0.14        0.51      1.56 o 
   1   4  13      468.95      454.79      7.01 o 
   2   4  13      457.89      428.53      6.20 o 
   3   4  13      149.24      138.42      5.10 o 
   4   4  13     1099.32     1020.01     16.13 o 
   5   4  13        7.55        4.55      2.27 o 
   6   4  13      442.05      401.93     11.63 o 
   7   4  13       17.47       16.06      5.68 o 
   8   4  13       81.43       88.95      7.60 o 
   9   4  13        3.33       -0.29      3.78 o 
  10   4  13       12.59        5.18      4.37 o 
  11   4  13        9.58       13.64      4.75 o 
  12   4  13       53.63       52.23      7.25 o 
  13   4  13       10.14       11.64      4.88 o 
 -17   5  13        3.99       -1.57      5.94 o 
 -16   5  13      157.35      182.12      9.60 o 
 -15   5  13       66.84       83.50      5.81 o 
 -14   5  13      794.92      759.91     15.81 o 
 -13   5  13       48.74       43.72      3.77 o 
 -12   5  13      221.73      229.13      7.07 o 
 -11   5  13      925.44      878.49     14.68 o 
 -10   5  13      115.26      123.42      4.84 o 
  -9   5  13        5.60        2.65      2.11 o 
  -8   5  13      733.38      591.08      9.53 o 
  -7   5  13      498.08      406.80      7.35 o 
  -6   5  13        0.97        2.52      1.33 o 
  -5   5  13        0.33        1.38      1.25 o 
  -4   5  13        6.29        3.95      1.27 o 
  -3   5  13       27.45       34.04      2.07 o 
  -2   5  13     1158.56     1154.89     17.51 o 
  -1   5  13       23.79       25.11      2.98 o 
   0   5  13     3557.00     3510.40     46.00 o 
   1   5  13       66.20       58.00      3.96 o 
   2   5  13      839.23      832.67     14.18 o 
   3   5  13       26.46       16.75      3.30 o 
   4   5  13      393.57      384.18     10.79 o 
   5   5  13       81.40       94.58      7.84 o 
   6   5  13      310.77      280.97     11.27 o 
   7   5  13        1.95        2.71      3.26 o 
   8   5  13       73.56       56.29      6.49 o 
   9   5  13      324.68      332.89     13.25 o 
  10   5  13      132.42      151.41     10.52 o 
  11   5  13        1.24        0.35      4.28 o 
  12   5  13       44.13       54.46      7.52 o 
  13   5  13      402.86      425.25     16.77 o 
 -17   6  13        0.03        9.72     10.41 o 
 -16   6  13       23.20       16.27      5.76 o 
 -15   6  13      720.96      822.99     17.31 o 
 -14   6  13      231.16      210.61      9.05 o 
 -13   6  13       58.41       52.43      4.03 o 
 -12   6  13        3.02        8.13      2.77 o 
 -11   6  13        1.48        1.69      2.28 o 
 -10   6  13       17.87       22.95      3.51 o 
  -9   6  13        8.23        7.98      2.07 o 
  -8   6  13      141.79      107.77      4.85 o 
  -7   6  13      248.13      177.30      5.64 o 
  -6   6  13      106.87       85.33      4.21 o 
  -5   6  13       15.43       17.23      2.25 o 
  -4   6  13        4.07        2.40      1.58 o 
  -3   6  13       14.22        7.35      2.14 o 
  -2   6  13      980.10      956.33     15.44 o 
  -1   6  13       25.59       26.37      2.75 o 
   0   6  13     1219.84     1166.74     18.28 o 
   1   6  13     2330.31     2275.73     31.79 o 
   2   6  13        1.30       -0.67      1.96 o 
   3   6  13      522.61      523.45     10.66 o 
   4   6  13       29.89       31.51      5.24 o 
   5   6  13      120.63      125.44      7.11 o 
   6   6  13      324.18      278.09      9.66 o 
   7   6  13       12.32        7.46      4.00 o 
   8   6  13      223.69      220.38     10.78 o 
   9   6  13       14.16       18.55      4.91 o 
  10   6  13      216.74      256.60     12.17 o 
  11   6  13       70.99      101.66      9.29 o 
  12   6  13      283.64      297.82     20.43 o 
 -16   7  13      219.48      214.89     15.53 o 
 -15   7  13        8.99       12.73      4.56 o 
 -14   7  13      382.42      367.05     11.61 o 
 -13   7  13      327.67      313.61     10.42 o 
 -12   7  13        3.63        3.65      2.83 o 
 -11   7  13        8.11        2.45      2.57 o 
 -10   7  13        7.88       10.34      2.49 o 
  -9   7  13        8.10        9.66      2.43 o 
  -8   7  13      426.41      403.04      9.30 o 
  -7   7  13       12.61        2.53      2.04 o 
  -6   7  13       62.17       63.39      3.94 o 
  -5   7  13        2.47        0.38      1.70 o 
  -4   7  13       25.21       25.60      2.58 o 
  -3   7  13       59.30       66.95      3.67 o 
  -2   7  13      360.79      354.82      9.39 o 
  -1   7  13      462.32      459.91     11.04 o 
   0   7  13     5971.41     5979.45     75.92 o 
   1   7  13       96.63       92.97      5.39 o 
   2   7  13      162.80      163.17      5.71 o 
   3   7  13      108.26       88.97      4.56 o 
   4   7  13        1.74        1.99      2.77 o 
   5   7  13        9.02        9.01      4.06 o 
   6   7  13       23.48       27.01      4.18 o 
   7   7  13       44.69       41.18      5.85 o 
   8   7  13       27.38       13.84      4.61 o 
   9   7  13      634.48      626.21     19.30 o 
  10   7  13      175.09      194.71     14.08 o 
  11   7  13        9.52       12.53      5.23 o 
  12   7  13        7.22        4.58      4.95 o 
 -16   8  13       30.53       37.80     13.39 o 
 -15   8  13        2.53        7.81      4.23 o 
 -14   8  13      447.02      446.63     16.29 o 
 -13   8  13      304.93      315.23     10.69 o 
 -12   8  13       31.89       38.04      8.44 o 
 -11   8  13        5.85        9.35      2.76 o 
 -10   8  13       24.09       18.86      3.13 o 
  -9   8  13       19.21       22.62      3.11 o 
  -8   8  13       18.74       17.50      3.38 o 
  -7   8  13      214.58      202.44      6.48 o 
  -6   8  13       19.12       21.05      2.90 o 
  -5   8  13      233.68      235.23      6.78 o 
  -4   8  13      245.65      212.19      5.99 o 
  -3   8  13      276.41      277.21      6.89 o 
  -2   8  13       69.30       50.43      4.17 o 
  -1   8  13      189.02      181.52      6.87 o 
   0   8  13       50.74       53.31      4.38 o 
   1   8  13       66.16       81.68      4.56 o 
   2   8  13      180.59      164.49      5.91 o 
   3   8  13       17.83       11.37      3.19 o 
   4   8  13       33.06       34.00      3.54 o 
   5   8  13      246.40      246.41      9.21 o 
   6   8  13       69.73       87.06      6.57 o 
   7   8  13       57.77       64.65      6.98 o 
   8   8  13      116.92      120.90     11.42 o 
   9   8  13       38.54       58.92      7.59 o 
  10   8  13        2.61        3.81      4.39 o 
  11   8  13      496.92      485.31     17.70 o 
  12   8  13      127.59      144.07     11.33 o 
 -15   9  13       61.47       66.75     10.19 o 
 -14   9  13        9.63       20.04      5.12 o 
 -13   9  13        9.72        5.72      3.58 o 
 -12   9  13      137.49      128.51      6.54 o 
 -11   9  13      584.92      592.08     13.02 o 
 -10   9  13       28.00       31.73      3.59 o 
  -9   9  13      524.14      493.66     12.69 o 
  -8   9  13       30.74       33.29      6.16 o 
  -7   9  13      492.28      473.08     16.78 o 
  -6   9  13      686.24      642.90     12.76 o 
  -5   9  13      260.35      251.67      9.55 o 
  -4   9  13       31.61       41.66      3.45 o 
  -3   9  13        0.08        1.19      2.14 o 
  -2   9  13      192.08      162.68      6.69 o 
  -1   9  13       60.86       62.46      4.75 o 
   0   9  13       44.81       38.12      4.05 o 
   1   9  13      988.00      969.99     16.85 o 
   2   9  13      185.63      184.40      6.47 o 
   3   9  13       18.78       17.78      2.82 o 
   4   9  13       41.66       49.99      4.04 o 
   5   9  13      776.44      744.49     14.77 o 
   6   9  13       35.83       26.95      6.03 o 
   7   9  13        9.41        5.94      4.37 o 
   8   9  13      247.73      252.44     12.06 o 
   9   9  13      372.90      411.92     15.61 o 
  10   9  13       10.83        8.36      5.55 o 
  11   9  13       52.49       32.90      7.47 o 
 -14  10  13      220.50      280.15     12.71 o 
 -13  10  13       19.56        9.31      4.28 o 
 -12  10  13       71.86       57.33      4.95 o 
 -11  10  13        3.44        3.99      2.79 o 
 -10  10  13      312.51      287.34      8.69 o 
  -9  10  13       56.83       53.63      4.51 o 
  -8  10  13       35.07       35.08      3.75 o 
  -7  10  13        3.20        2.41      2.39 o 
  -6  10  13      232.91      202.45      6.84 o 
  -5  10  13      103.96      105.72      5.54 o 
  -4  10  13      262.71      250.34     14.53 o 
  -3  10  13       24.30       28.17      5.66 o 
  -2  10  13      189.15      193.94      7.46 o 
  -1  10  13      678.61      664.28     16.54 o 
   0  10  13      344.48      347.23     16.46 o 
   1  10  13      287.43      273.79      9.11 o 
   2  10  13      453.86      448.83     10.55 o 
   3  10  13      125.40      123.80      5.94 o 
   4  10  13       16.35       15.36      2.94 o 
   5  10  13      896.67      838.62     16.32 o 
   6  10  13      594.09      617.24     13.63 o 
   7  10  13      613.64      648.85     15.85 o 
   8  10  13      195.94      216.80     11.68 o 
   9  10  13       47.68       41.51      6.37 o 
  10  10  13        0.10       -6.85      7.17 o 
 -14  11  13       10.87       16.41     10.29 o 
 -13  11  13       26.24       26.33      4.65 o 
 -12  11  13       82.86       84.03      7.58 o 
 -11  11  13       97.27       93.54      6.05 o 
 -10  11  13      177.05      165.89      7.22 o 
  -9  11  13      167.58      173.01      7.17 o 
  -8  11  13      529.92      518.28     12.07 o 
  -7  11  13        9.06        8.34      2.80 o 
  -6  11  13       11.12       10.41      3.54 o 
  -5  11  13       23.01       14.43      3.39 o 
  -4  11  13        0.00       -2.87      2.44 o 
  -3  11  13       44.86       36.59      3.92 o 
  -2  11  13        3.86        6.83      2.76 o 
  -1  11  13      411.71      378.79     11.00 o 
   0  11  13      264.29      247.42      8.74 o 
   1  11  13       54.61       49.15      4.79 o 
   2  11  13       29.95       23.88      3.63 o 
   3  11  13       26.43       20.30      3.59 o 
   4  11  13       37.75       32.83      4.11 o 
   5  11  13       56.08       34.71      6.14 o 
   6  11  13      166.91      156.24     14.19 o 
   7  11  13       72.96       93.33      9.79 o 
   8  11  13        2.75       -2.36      4.88 o 
   9  11  13       28.01       18.13      5.54 o 
 -13  12  13        1.83        2.80      6.05 o 
 -12  12  13       18.89       20.34      4.41 o 
 -11  12  13        9.87       11.10      3.43 o 
 -10  12  13       20.25       15.54      4.29 o 
  -9  12  13       38.48       33.77      4.09 o 
  -8  12  13      113.94       93.85      5.90 o 
  -7  12  13       42.21       31.47      4.40 o 
  -6  12  13        2.96        1.00      2.90 o 
  -5  12  13        0.98        4.42      2.86 o 
  -4  12  13       62.09       61.50      4.89 o 
  -3  12  13       13.13       16.45      3.18 o 
  -2  12  13       26.89       30.22      3.81 o 
  -1  12  13        4.19        3.74      3.02 o 
   0  12  13        0.26        6.46      2.96 o 
   1  12  13      159.95      145.83      7.53 o 
   2  12  13       97.57       83.79      6.04 o 
   3  12  13       42.03       39.68      4.77 o 
   4  12  13      174.29      171.20      7.38 o 
   5  12  13      114.27      106.54      6.30 o 
   6  12  13       77.93       81.77      6.37 o 
   7  12  13      262.20      254.44     10.12 o 
   8  12  13      243.39      258.12     11.19 o 
 -11  13  13       80.11       88.73      7.18 o 
 -10  13  13       34.60       31.39      4.27 o 
  -9  13  13       28.01       15.69      3.57 o 
  -8  13  13       22.47        6.14      3.61 o 
  -7  13  13      264.41      245.69      9.73 o 
  -6  13  13      398.60      399.54     16.20 o 
  -5  13  13       99.52       98.41      6.79 o 
  -4  13  13       16.74       13.36      3.52 o 
  -3  13  13        7.47        7.14      3.05 o 
  -2  13  13       18.58       19.27      3.66 o 
  -1  13  13      164.47      161.90      7.47 o 
   0  13  13      110.56      119.44      7.38 o 
   1  13  13       44.22       32.92      4.53 o 
   2  13  13      129.90      147.56      7.97 o 
   3  13  13       10.28        7.85      3.41 o 
   4  13  13       18.40        9.27      4.65 o 
   5  13  13        0.27        1.08      2.90 o 
   6  13  13      212.06      265.52     10.38 o 
   7  13  13      140.24      160.06      8.75 o 
 -10  14  13       40.24       43.66      7.19 o 
  -9  14  13       33.93       32.71      5.15 o 
  -8  14  13      542.30      599.78     16.11 o 
  -7  14  13        8.45        5.36      3.79 o 
  -6  14  13       45.59       53.31      6.44 o 
  -5  14  13        0.01        0.76      3.09 o 
  -4  14  13      131.46      136.06      8.03 o 
  -3  14  13       33.98       24.69      4.09 o 
  -2  14  13       32.69       37.25      6.34 o 
  -1  14  13       19.79       19.23      3.94 o 
   0  14  13      606.45      582.75     15.37 o 
   1  14  13      359.56      367.83     11.92 o 
   2  14  13       92.60       81.09      6.66 o 
   3  14  13        1.00       -1.40      3.16 o 
   4  14  13       28.71       23.49      4.61 o 
   5  14  13      140.36      137.00      7.33 o 
   6  14  13      290.67      334.95     11.85 o 
  -8  15  13      158.05      153.93      9.88 o 
  -7  15  13        0.10        1.18      5.29 o 
  -6  15  13       45.17       53.45      5.95 o 
  -5  15  13       52.96       55.07      5.90 o 
  -4  15  13        3.18        0.75      3.72 o 
  -3  15  13        3.57        7.98      5.75 o 
  -2  15  13       25.19       17.65      3.95 o 
  -1  15  13      374.38      348.27     10.89 o 
   0  15  13       76.24       66.16      5.79 o 
   1  15  13       83.31       87.08      6.89 o 
   2  15  13        0.15       -4.32      3.12 o 
   3  15  13      367.45      393.67     12.96 o 
  -4  16  13       79.16       90.45      7.31 o 
  -3  16  13      440.69      469.45     14.18 o 
  -2  16  13       17.03        9.55      3.85 o 
  -1  16  13        8.28        2.63      3.39 o 
   0  16  13        2.09        0.70      3.92 o 
 -18   0  14      271.96      261.56     24.47 o 
 -17   0  14      234.29      226.24     24.94 o 
 -16   0  14       29.59       16.06      5.90 o 
 -15   0  14       16.71       13.30      4.89 o 
 -14   0  14        0.07        0.71      2.93 o 
 -13   0  14       15.03       18.03      4.62 o 
 -12   0  14      315.13      316.68     16.86 o 
 -11   0  14      308.15      267.86      9.83 o 
 -10   0  14      170.54      201.64     11.11 o 
  -9   0  14      169.70      145.58      6.88 o 
  -8   0  14        4.06        5.07      2.41 o 
  -7   0  14       89.07       48.37      4.17 o 
  -6   0  14      361.06      305.92      9.05 o 
  -5   0  14        2.74        9.31      2.20 o 
  -4   0  14     1215.09     1332.76     21.45 o 
  -3   0  14      491.80      483.83      9.00 o 
  -2   0  14       73.64       82.97      3.29 o 
  -1   0  14      695.48      719.28     12.80 o 
   0   0  14     1464.22     1491.11     29.11 o 
   1   0  14     3665.86     3559.59     61.72 o 
   2   0  14      453.70      461.61     12.80 o 
   3   0  14       64.66       43.95      2.61 o 
   4   0  14      302.23      255.99      6.65 o 
   5   0  14        3.38        2.52      4.05 o 
   6   0  14      186.80      159.55     10.88 o 
   7   0  14       60.78       61.64      8.25 o 
   8   0  14      587.35      461.32     15.19 o 
   9   0  14       59.87       39.55      5.75 o 
  10   0  14       30.59       25.72      5.48 o 
  11   0  14       41.05       36.91      6.30 o 
  12   0  14      644.46      654.02     20.52 o 
  13   0  14      481.20      493.06     18.10 o 
 -17   1  14       61.72       50.47      8.08 o 
 -16   1  14        0.01        0.81      2.41 o 
 -15   1  14        2.37        1.22      2.38 o 
 -14   1  14       41.59       47.52      3.94 o 
 -13   1  14      106.44      111.98      5.32 o 
 -12   1  14       76.99       79.10      4.46 o 
 -11   1  14       35.59       33.87      3.01 o 
 -10   1  14       41.93       39.76      3.12 o 
  -9   1  14       44.15       40.01      3.03 o 
  -8   1  14      407.64      359.77      7.82 o 
  -7   1  14       81.21       47.43      2.95 o 
  -6   1  14       98.35       63.43      3.07 o 
  -5   1  14      162.22      130.04      3.57 o 
  -4   1  14       89.53       97.26      3.08 o 
  -3   1  14      116.43      100.68      2.62 o 
  -2   1  14       91.84      107.22      2.59 o 
  -1   1  14      370.34      357.87      5.42 o 
   0   1  14     1811.09     1757.60     21.02 o 
   1   1  14     2026.52     1974.81     26.09 o 
   2   1  14      681.60      673.49      9.85 o 
   3   1  14        7.09        7.00      1.24 o 
   4   1  14      301.32      266.17      4.86 o 
   5   1  14        0.37       -1.75      2.27 o 
   6   1  14       60.34       53.29      4.47 o 
   7   1  14       46.97       42.63      4.32 o 
   8   1  14      103.14      108.67      6.39 o 
   9   1  14        0.02       -4.03      2.48 o 
  10   1  14        2.72        2.75      3.68 o 
  11   1  14       28.89       41.19      4.57 o 
  12   1  14       12.86       27.28      5.53 o 
  13   1  14      901.64     1026.43     21.87 o 
 -17   2  14       23.82       18.37      4.68 o 
 -16   2  14       51.74       52.98      4.49 o 
 -15   2  14        0.32        1.21      2.45 o 
 -14   2  14      357.81      360.28      9.71 o 
 -13   2  14      104.89       85.19      5.08 o 
 -12   2  14        0.92        2.07      2.02 o 
 -11   2  14      192.99      181.80      5.90 o 
 -10   2  14      401.27      378.91      8.27 o 
  -9   2  14      356.43      350.34      7.70 o 
  -8   2  14        1.59        1.98      1.97 o 
  -7   2  14      309.75      278.72      6.32 o 
  -6   2  14      222.94      230.62      5.46 o 
  -5   2  14      651.31      666.38      9.66 o 
  -4   2  14      762.37      799.19     10.50 o 
  -3   2  14      472.17      503.22      7.39 o 
  -2   2  14      290.16      293.21      4.71 o 
  -1   2  14      283.16      297.69      4.72 o 
   0   2  14      715.41      718.63     11.86 o 
   1   2  14      475.21      479.73      9.17 o 
   2   2  14       40.70       41.56      2.35 o 
   3   2  14       64.70       56.77      2.18 o 
   4   2  14       16.64        4.15      1.55 o 
   5   2  14      481.88      407.74      9.22 o 
   6   2  14      107.71      100.60      5.91 o 
   7   2  14        2.58       -3.22      2.55 o 
   8   2  14        3.57        3.30      4.77 o 
   9   2  14       62.99       66.10      9.39 o 
  10   2  14      315.25      306.56     10.05 o 
  11   2  14       32.36       36.03      4.38 o 
  12   2  14      161.74      162.60      8.97 o 
  13   2  14      369.19      387.59     12.78 o 
 -17   3  14       14.69       13.94      5.00 o 
 -16   3  14      206.11      207.00      7.54 o 
 -15   3  14        8.43       17.91      3.25 o 
 -14   3  14      291.67      306.12      8.39 o 
 -13   3  14       52.39       49.01      4.81 o 
 -12   3  14      399.21      391.37      8.95 o 
 -11   3  14        9.07        7.96      2.13 o 
 -10   3  14      384.65      351.21      8.45 o 
  -9   3  14       85.68       87.02      4.51 o 
  -8   3  14      149.06      174.25      6.12 o 
  -7   3  14       65.13       48.99      3.00 o 
  -6   3  14      417.94      381.10      6.84 o 
  -5   3  14      125.02       99.15      3.29 o 
  -4   3  14       29.08       27.59      2.78 o 
  -3   3  14       10.54        9.05      1.43 o 
  -2   3  14       30.95       18.62      1.54 o 
  -1   3  14     2930.00     2987.72     27.91 o 
   0   3  14     2122.53     2078.26     22.75 o 
   1   3  14      640.39      631.61      8.14 o 
   2   3  14      590.88      579.38      7.68 o 
   3   3  14      194.95      168.39      4.49 o 
   4   3  14        0.55        1.96      2.13 o 
   5   3  14      122.13      121.28      5.49 o 
   6   3  14      537.75      470.32     11.41 o 
   7   3  14      159.81      168.86      7.01 o 
   8   3  14       94.48      107.53      6.73 o 
   9   3  14        0.08       -0.12      2.74 o 
  10   3  14      142.61      149.85     11.03 o 
  11   3  14       29.76       34.05      8.65 o 
  12   3  14      482.06      500.00     18.40 o 
  13   3  14       28.23       16.70      5.37 o 
 -17   4  14      240.69      237.42     10.61 o 
 -16   4  14       42.64       63.58      4.90 o 
 -15   4  14      880.38      880.48     16.53 o 
 -14   4  14      178.58      127.31      6.15 o 
 -13   4  14      435.37      421.29     10.32 o 
 -12   4  14      961.77      904.64     15.31 o 
 -11   4  14       88.28       82.51      4.44 o 
 -10   4  14       35.07       32.48      3.52 o 
  -9   4  14      411.98      433.56      8.79 o 
  -8   4  14     3556.68     3393.43     41.88 o 
  -7   4  14        0.28        0.54      1.51 o 
  -6   4  14      181.88      152.42      4.42 o 
  -5   4  14      889.88      846.62     12.39 o 
  -4   4  14      100.56       90.16      3.18 o 
  -3   4  14       16.86       15.26      1.72 o 
  -2   4  14     1093.88     1119.32     14.33 o 
  -1   4  14      620.45      623.66      7.66 o 
   0   4  14      220.22      232.11      5.01 o 
   1   4  14     4568.49     4525.50     43.35 o 
   2   4  14      236.11      226.79      4.65 o 
   3   4  14        0.35       -3.41      2.75 o 
   4   4  14       66.62       63.06      4.51 o 
   5   4  14        0.02       -2.09      2.22 o 
   6   4  14      269.09      245.84     10.73 o 
   7   4  14      186.47      183.86      9.77 o 
   8   4  14       62.93       41.40      6.05 o 
   9   4  14      102.90       74.31      7.55 o 
  10   4  14        8.01        8.17      5.00 o 
  11   4  14       88.30       95.57      9.09 o 
  12   4  14        0.12       -0.47      5.35 o 
 -17   5  14       74.55       88.93     11.91 o 
 -16   5  14       18.96        8.36      5.22 o 
 -15   5  14      260.57      292.22      8.56 o 
 -14   5  14        1.84        5.84      2.48 o 
 -13   5  14      242.69      224.34      6.98 o 
 -12   5  14        0.68        1.85      2.09 o 
 -11   5  14       62.77       66.69      4.08 o 
 -10   5  14      109.63      114.62      6.73 o 
  -9   5  14       25.99       34.78      2.91 o 
  -8   5  14      110.57      124.88      4.23 o 
  -7   5  14      695.38      661.37     10.25 o 
  -6   5  14      225.06      194.69      5.20 o 
  -5   5  14        0.47        0.21      1.55 o 
  -4   5  14      106.50      102.21      3.92 o 
  -3   5  14      741.95      757.93     12.05 o 
  -2   5  14      155.62      154.69      4.83 o 
  -1   5  14      243.60      215.35      5.93 o 
   0   5  14       12.48       13.17      2.26 o 
   1   5  14      499.51      516.41     10.20 o 
   2   5  14     4656.66     4606.15     59.75 o 
   3   5  14      258.37      237.66      6.58 o 
   4   5  14       46.37       42.88      5.82 o 
   5   5  14      287.76      279.30      9.59 o 
   6   5  14       43.69       44.77      4.83 o 
   7   5  14       90.69       64.45      6.84 o 
   8   5  14        3.99       -2.66      3.59 o 
   9   5  14      101.33      112.39      9.04 o 
  10   5  14       13.55       13.18      5.28 o 
  11   5  14       21.29       13.11      5.28 o 
  12   5  14        7.97        1.28      4.57 o 
 -16   6  14       19.23       31.51      5.87 o 
 -15   6  14       17.88       21.49      4.23 o 
 -14   6  14       20.01       20.36      4.11 o 
 -13   6  14        0.04        4.11      3.07 o 
 -12   6  14      214.42      198.92      7.89 o 
 -11   6  14        6.47        0.89      2.37 o 
 -10   6  14        8.10        3.31      2.43 o 
  -9   6  14      143.52      129.62      6.40 o 
  -8   6  14      508.95      482.59     10.19 o 
  -7   6  14        4.19        6.74      2.10 o 
  -6   6  14       47.30       34.95      3.01 o 
  -5   6  14        0.00       -0.37      1.56 o 
  -4   6  14       24.72       20.80      2.29 o 
  -3   6  14      171.87      172.86      5.02 o 
  -2   6  14       34.34       33.63      2.85 o 
  -1   6  14     1055.51     1043.52     19.18 o 
   0   6  14        1.77       -0.49      1.90 o 
   1   6  14      652.72      675.97     12.58 o 
   2   6  14        4.77        6.61      2.26 o 
   3   6  14        3.34       -1.36      1.81 o 
   4   6  14        1.43        0.71      2.82 o 
   5   6  14       10.55        8.62      3.57 o 
   6   6  14      292.92      288.59     10.10 o 
   7   6  14       84.64       67.48      7.47 o 
   8   6  14       26.57       17.17      5.08 o 
   9   6  14        1.73       -4.27      6.20 o 
  10   6  14       51.88       45.23      6.80 o 
  11   6  14       60.25       52.23      7.54 o 
  12   6  14       52.64       52.78      7.52 o 
 -16   7  14       62.97       56.52     14.44 o 
 -15   7  14       93.29      100.36      8.74 o 
 -14   7  14       38.21       43.98      5.37 o 
 -13   7  14       75.98       76.85      6.67 o 
 -12   7  14      283.43      286.42     14.63 o 
 -11   7  14       59.30       60.86      5.09 o 
 -10   7  14      132.53      132.14      5.76 o 
  -9   7  14       41.08       42.51      3.65 o 
  -8   7  14      485.43      432.93      9.84 o 
  -7   7  14        4.92        1.07      1.94 o 
  -6   7  14      527.17      495.35     10.33 o 
  -5   7  14        4.58        3.17      1.92 o 
  -4   7  14       68.59       59.00      3.50 o 
  -3   7  14       49.24       50.11      3.31 o 
  -2   7  14      397.08      416.43     10.47 o 
  -1   7  14     2026.92     1992.09     32.62 o 
   0   7  14       67.26       68.93      6.61 o 
   1   7  14      442.98      417.17      9.45 o 
   2   7  14       77.11       70.67      4.24 o 
   3   7  14        0.74       -1.56      2.12 o 
   4   7  14       46.22       35.35      3.44 o 
   5   7  14      651.25      615.02     15.31 o 
   6   7  14      137.59      146.55      8.28 o 
   7   7  14        6.21        1.04      4.06 o 
   8   7  14        6.37        0.82      3.99 o 
   9   7  14      114.89      118.86      9.60 o 
  10   7  14      146.00      135.70     10.58 o 
  11   7  14       97.04       88.26      9.17 o 
 -15   8  14      238.78      274.62     16.16 o 
 -14   8  14       49.03       43.77      5.19 o 
 -13   8  14       66.57       64.90      5.86 o 
 -12   8  14      546.52      507.00     20.17 o 
 -11   8  14        3.34        6.42      3.16 o 
 -10   8  14       31.49       24.46      3.33 o 
  -9   8  14       41.41       39.52      3.71 o 
  -8   8  14      261.78      271.60      7.87 o 
  -7   8  14      540.37      467.99     10.39 o 
  -6   8  14       49.95       44.54      3.62 o 
  -5   8  14      132.75      130.32      5.26 o 
  -4   8  14        3.45        4.27      1.93 o 
  -3   8  14       55.58       51.29      8.00 o 
  -2   8  14       12.96        8.89      2.84 o 
  -1   8  14     1002.82      986.38     20.61 o 
   0   8  14       24.71       18.73      3.24 o 
   1   8  14     1552.77     1535.99     23.79 o 
   2   8  14      262.64      262.60      7.53 o 
   3   8  14        0.03       -3.45      2.30 o 
   4   8  14      718.29      691.54     13.74 o 
   5   8  14      429.35      414.29     10.08 o 
   6   8  14       94.19      128.00      7.89 o 
   7   8  14      719.33      728.54     21.11 o 
   8   8  14       42.25       32.57      5.95 o 
   9   8  14        0.88        1.39      4.70 o 
  10   8  14       32.01       34.53      6.44 o 
  11   8  14       39.09       39.58      7.90 o 
 -15   9  14       63.40       64.41     12.27 o 
 -14   9  14      419.97      427.44     13.20 o 
 -13   9  14      314.58      290.78     10.50 o 
 -12   9  14       22.03       23.22      4.20 o 
 -11   9  14        1.24        0.38      2.32 o 
 -10   9  14       93.73       91.34      5.51 o 
  -9   9  14      303.54      308.25      8.98 o 
  -8   9  14       20.72       12.94      2.83 o 
  -7   9  14      875.67      839.40     15.59 o 
  -6   9  14      248.18      248.50      9.02 o 
  -5   9  14       70.37       73.43      4.53 o 
  -4   9  14       13.76       11.18      2.75 o 
  -3   9  14        0.88        1.83      3.21 o 
  -2   9  14       12.44       15.10      3.87 o 
  -1   9  14      132.97      148.37      6.93 o 
   0   9  14      120.11      132.98      6.57 o 
   1   9  14      901.43      901.82     18.44 o 
   2   9  14     1062.85     1065.52     18.48 o 
   3   9  14        9.10       12.18      3.14 o 
   4   9  14      376.48      377.95      9.69 o 
   5   9  14     1064.66     1030.62     18.65 o 
   6   9  14       94.68       96.91      5.53 o 
   7   9  14      250.65      235.43     11.62 o 
   8   9  14       27.90       13.50      4.96 o 
   9   9  14      198.35      214.03     11.84 o 
  10   9  14       20.77        5.85      9.43 o 
 -14  10  14       50.97       69.18     10.03 o 
 -13  10  14       30.86       30.16      4.77 o 
 -12  10  14        0.09        4.48      3.40 o 
 -11  10  14       91.39       83.73      7.83 o 
 -10  10  14      131.92      124.91      6.54 o 
  -9  10  14      514.60      493.39     11.68 o 
  -8  10  14        0.56        0.69      2.36 o 
  -7  10  14      308.08      304.64      8.59 o 
  -6  10  14      140.80      127.74      5.86 o 
  -5  10  14      669.87      613.28     13.26 o 
  -4  10  14      153.56      137.98      6.50 o 
  -3  10  14      149.58      158.79      7.31 o 
  -2  10  14      114.74      122.34      6.44 o 
  -1  10  14      373.53      369.71     10.65 o 
   0  10  14       23.20       27.11      3.69 o 
   1  10  14      148.95      161.33      7.16 o 
   2  10  14       92.11       90.05      5.97 o 
   3  10  14       31.93       22.53      3.59 o 
   4  10  14     1356.52     1308.13     22.24 o 
   5  10  14      244.17      201.55      7.40 o 
   6  10  14      145.34      134.85      6.62 o 
   7  10  14      200.92      213.07      8.67 o 
   8  10  14        5.81       -0.97      4.13 o 
   9  10  14       22.38       16.64      5.55 o 
 -13  11  14      205.94      222.95     17.89 o 
 -12  11  14       27.15       33.34      4.37 o 
 -11  11  14        0.02        2.57      2.77 o 
 -10  11  14      476.24      446.72     11.40 o 
  -9  11  14       31.53       35.08      4.48 o 
  -8  11  14       84.40       78.30      5.30 o 
  -7  11  14       36.46       31.80      3.70 o 
  -6  11  14      209.95      204.06      8.22 o 
  -5  11  14       64.87       70.30      5.64 o 
  -4  11  14        0.50       -2.10      2.48 o 
  -3  11  14      146.31      132.75      6.55 o 
  -2  11  14       66.45       58.78      4.75 o 
  -1  11  14       13.90       11.48      3.12 o 
   0  11  14      719.99      727.44     18.19 o 
   1  11  14      289.29      270.75     12.43 o 
   2  11  14       27.00       27.14      3.89 o 
   3  11  14      191.67      178.39      6.95 o 
   4  11  14      207.73      203.18      7.63 o 
   5  11  14       79.22       66.67      5.01 o 
   6  11  14        6.58        4.61      4.56 o 
   7  11  14        5.99        2.83      3.08 o 
   8  11  14        9.85       10.53      3.70 o 
 -12  12  14      259.85      270.34     10.79 o 
 -11  12  14        5.25        3.17      3.13 o 
 -10  12  14      224.63      209.87      8.19 o 
  -9  12  14       20.93       20.62      3.55 o 
  -8  12  14        8.55       13.98      3.19 o 
  -7  12  14       46.00       47.85      5.07 o 
  -6  12  14        0.24        1.32      3.11 o 
  -5  12  14      126.57      116.27      7.18 o 
  -4  12  14      184.02      178.35      7.60 o 
  -3  12  14        1.80        0.83      2.60 o 
  -2  12  14      213.52      196.39      9.15 o 
  -1  12  14      249.94      240.63      8.27 o 
   0  12  14      314.44      334.72     10.86 o 
   1  12  14      857.50      826.22     19.58 o 
   2  12  14       34.60       35.38      4.61 o 
   3  12  14       90.69       77.34      6.06 o 
   4  12  14        0.20       -1.69      2.54 o 
   5  12  14      420.55      427.90     12.30 o 
   6  12  14        0.62        5.99      2.95 o 
   7  12  14       24.24       22.74      4.42 o 
 -11  13  14       11.54        8.49      3.96 o 
 -10  13  14       50.85       60.76      6.45 o 
  -9  13  14        1.22        7.30      3.07 o 
  -8  13  14      177.55      212.89      9.61 o 
  -7  13  14      178.89      198.27      8.93 o 
  -6  13  14       19.60       24.75      4.30 o 
  -5  13  14        0.62        0.55      2.95 o 
  -4  13  14        0.28       -0.11      2.93 o 
  -3  13  14        6.22        6.90      3.10 o 
  -2  13  14       76.08       68.99      5.44 o 
  -1  13  14       75.02       90.98      8.22 o 
   0  13  14       41.13       34.46      6.02 o 
   1  13  14       60.95       41.30     10.48 o 
   2  13  14      575.46      592.60     15.48 o 
   3  13  14      122.53      130.97      7.96 o 
   4  13  14       15.68       21.38      4.43 o 
   5  13  14       23.09       17.65      3.93 o 
   6  13  14       72.59       67.96      6.16 o 
  -9  14  14       67.13       78.38      6.78 o 
  -8  14  14       42.11       45.57      5.65 o 
  -7  14  14       70.12       68.95      6.29 o 
  -6  14  14       92.62      102.81      7.34 o 
  -5  14  14       48.41       46.42      5.39 o 
  -4  14  14       99.57       87.54      6.71 o 
  -3  14  14      130.47      123.73      7.24 o 
  -2  14  14        0.02        2.27      2.99 o 
  -1  14  14        9.03       12.84      3.61 o 
   0  14  14      144.72      145.85      7.75 o 
   1  14  14      501.32      573.06     15.50 o 
   2  14  14       63.26       47.09      5.55 o 
   3  14  14       63.15       65.36      6.14 o 
   4  14  14       24.20        9.67      4.08 o 
  -6  15  14       52.58       39.92      5.70 o 
  -5  15  14       29.45       39.05      5.38 o 
  -4  15  14       18.69       32.15      5.77 o 
  -3  15  14       18.51       16.85      4.29 o 
  -2  15  14      103.22      102.42      6.93 o 
  -1  15  14      162.31      158.71      8.10 o 
   0  15  14        1.74        4.40      3.51 o 
   1  15  14       25.28       39.12      5.51 o 
   2  15  14       12.68       13.56      8.75 o 
 -17   1  15       16.44       17.70      3.42 o 
 -16   1  15        0.21       -0.35      2.70 o 
 -15   1  15      235.84      224.66      7.40 o 
 -14   1  15        0.32        2.11      2.24 o 
 -13   1  15      213.82      220.95      8.74 o 
 -12   1  15        0.23       -1.98      1.83 o 
 -11   1  15      188.84      173.53      5.69 o 
 -10   1  15        5.19        5.57      2.00 o 
  -9   1  15      142.74      145.09      5.00 o 
  -8   1  15      125.96      117.54      4.42 o 
  -7   1  15      118.01       78.28      3.63 o 
  -6   1  15      477.11      393.86      7.65 o 
  -5   1  15      447.76      417.00      7.71 o 
  -4   1  15      783.54      781.65     10.84 o 
  -3   1  15      126.48      129.17      3.21 o 
  -2   1  15      488.82      505.21      6.66 o 
  -1   1  15      190.14      183.11      3.58 o 
   0   1  15       46.45       48.22      4.02 o 
   1   1  15       71.16       80.78      4.13 o 
   2   1  15        0.17        2.56      1.36 o 
   3   1  15      903.88      883.44     11.09 o 
   4   1  15      739.90      692.23     10.59 o 
   5   1  15        2.49        0.67      2.40 o 
   6   1  15       56.45       53.75      4.70 o 
   7   1  15       14.66        9.45      3.26 o 
   8   1  15        2.17        3.22      3.25 o 
   9   1  15        1.24        0.62      3.79 o 
  10   1  15       13.82       22.81      3.73 o 
  11   1  15       20.72       28.59      5.00 o 
  12   1  15      684.48      773.30     16.66 o 
 -17   2  15        9.20       16.71      3.35 o 
 -16   2  15      144.21      159.35      7.78 o 
 -15   2  15      133.73      101.07      7.14 o 
 -14   2  15       27.12       29.53      3.47 o 
 -13   2  15        1.50        4.08      2.82 o 
 -12   2  15       69.07       69.38      4.29 o 
 -11   2  15       26.83       28.54      3.46 o 
 -10   2  15       25.52       26.09      3.64 o 
  -9   2  15      199.93      189.63      5.57 o 
  -8   2  15      205.88      198.68      5.53 o 
  -7   2  15      245.02      190.96      5.29 o 
  -6   2  15      541.26      398.18      7.74 o 
  -5   2  15      701.11      580.27      8.90 o 
  -4   2  15        1.69        1.10      1.28 o 
  -3   2  15       12.53       13.07      1.49 o 
  -2   2  15       36.11       44.16      1.96 o 
  -1   2  15     2133.60     2158.46     22.14 o 
   0   2  15      228.16      220.93      6.04 o 
   1   2  15     1356.14     1294.74     17.31 o 
   2   2  15     1266.81     1226.03     17.89 o 
   3   2  15       36.36       26.42      1.68 o 
   4   2  15      199.00      196.80      6.26 o 
   5   2  15        5.32        8.83      2.54 o 
   6   2  15       49.68       51.22      4.69 o 
   7   2  15       38.18       46.56      4.60 o 
   8   2  15       11.89        8.11      3.32 o 
   9   2  15        0.83        1.22      3.29 o 
  10   2  15       13.50       16.03      3.65 o 
  11   2  15        0.63        0.76      3.87 o 
  12   2  15      525.52      573.71     16.99 o 
 -17   3  15       19.71       26.05      4.74 o 
 -16   3  15       89.12      100.56      5.80 o 
 -15   3  15        0.01       -2.59      2.36 o 
 -14   3  15      253.11      264.70      8.33 o 
 -13   3  15      196.01      180.88      6.32 o 
 -12   3  15      345.39      314.38      8.54 o 
 -11   3  15       16.40       15.80      3.02 o 
 -10   3  15        0.32        0.95      1.67 o 
  -9   3  15        9.29       11.38      2.46 o 
  -8   3  15     4524.44     4231.22     51.22 o 
  -7   3  15      393.19      352.74      7.45 o 
  -6   3  15       22.64       31.66      2.74 o 
  -5   3  15     1143.17     1122.61     14.73 o 
  -4   3  15      308.18      316.72      5.75 o 
  -3   3  15        0.29        1.03      1.54 o 
  -2   3  15       30.72       28.88      1.91 o 
  -1   3  15      125.46      125.61      2.96 o 
   0   3  15      422.78      443.46      6.98 o 
   1   3  15      575.63      600.09      7.78 o 
   2   3  15      328.89      330.88      5.20 o 
   3   3  15      582.00      553.06      9.06 o 
   4   3  15      297.30      264.42      7.35 o 
   5   3  15       83.14       81.98      4.72 o 
   6   3  15       28.66       26.31      3.69 o 
   7   3  15      148.18      151.47     14.25 o 
   8   3  15        3.73       -0.64      3.49 o 
   9   3  15       68.69       74.02      7.73 o 
  10   3  15      129.98      150.62     12.06 o 
  11   3  15      798.62      857.57     24.59 o 
  12   3  15       14.10       20.59      5.47 o 
 -17   4  15       21.22       22.60      5.51 o 
 -16   4  15       28.46       30.81      3.80 o 
 -15   4  15       94.85       96.01      5.61 o 
 -14   4  15      175.93      203.79      7.09 o 
 -13   4  15      103.69      108.63      5.46 o 
 -12   4  15        5.90        8.50      2.32 o 
 -11   4  15      185.45      175.90      5.84 o 
 -10   4  15        0.85        1.05      1.85 o 
  -9   4  15      408.73      416.01      8.73 o 
  -8   4  15      126.07      133.88      5.31 o 
  -7   4  15       58.17       57.47      3.35 o 
  -6   4  15        0.95        1.99      1.29 o 
  -5   4  15      115.36      106.95      3.79 o 
  -4   4  15      256.35      251.90      8.47 o 
  -3   4  15      412.00      419.84      6.87 o 
  -2   4  15      119.02      130.53      6.02 o 
  -1   4  15       21.56       17.29      2.69 o 
   0   4  15     1536.17     1552.01     20.67 o 
   1   4  15      376.33      370.14      7.44 o 
   2   4  15      260.81      279.68      6.34 o 
   3   4  15      121.03      115.40      7.70 o 
   4   4  15      453.45      407.75     10.09 o 
   5   4  15       20.12       13.87      3.05 o 
   6   4  15      202.54      186.80     11.85 o 
   7   4  15      276.20      255.78     11.43 o 
   8   4  15       12.18       15.81      8.06 o 
   9   4  15     1193.70     1244.38     30.23 o 
  10   4  15       61.00       74.18      8.09 o 
  11   4  15       35.79       39.40      6.92 o 
  12   4  15       58.24       45.61      7.54 o 
 -16   5  15      117.62      139.36      7.62 o 
 -15   5  15       21.57       23.91      4.21 o 
 -14   5  15      291.42      260.37      8.75 o 
 -13   5  15      635.54      607.50     13.62 o 
 -12   5  15      149.31      137.97      6.20 o 
 -11   5  15       41.47       37.88      3.72 o 
 -10   5  15        3.79        2.56      2.73 o 
  -9   5  15      173.33      150.10      6.49 o 
  -8   5  15     1469.21     1266.10     22.64 o 
  -7   5  15     1419.65     1292.51     20.13 o 
  -6   5  15       27.54       17.71      2.45 o 
  -5   5  15       30.97       25.96      2.64 o 
  -4   5  15      105.59      110.79      4.21 o 
  -3   5  15       42.95       38.66      2.74 o 
  -2   5  15       17.31       19.90      2.31 o 
  -1   5  15      931.80      952.74     17.78 o 
   0   5  15     4475.46     4486.71     58.16 o 
   1   5  15     2075.44     2067.36     29.48 o 
   2   5  15       44.47       38.60      3.18 o 
   3   5  15      592.05      571.75     11.30 o 
   4   5  15      371.66      353.03     10.84 o 
   5   5  15       50.63       47.65      7.45 o 
   6   5  15       88.65      103.94     12.68 o 
   7   5  15       31.19       26.00      7.03 o 
   8   5  15        7.14       11.21      4.63 o 
   9   5  15       49.22       59.91      7.39 o 
  10   5  15        0.33       -6.97      4.35 o 
  11   5  15       16.52        4.14      5.35 o 
 -16   6  15      217.87      234.74     16.40 o 
 -15   6  15      335.29      348.46     11.64 o 
 -14   6  15       33.35       37.32      4.68 o 
 -13   6  15      155.07      146.60      7.70 o 
 -12   6  15       10.54        6.36      2.77 o 
 -11   6  15        0.79       -0.84      2.32 o 
 -10   6  15        0.68       -0.99      2.08 o 
  -9   6  15       15.43       12.17      2.79 o 
  -8   6  15      137.54      170.55      5.83 o 
  -7   6  15       76.56       58.44      3.80 o 
  -6   6  15      147.59      124.25      4.95 o 
  -5   6  15      258.98      228.58      6.61 o 
  -4   6  15       13.81       13.98      2.15 o 
  -3   6  15       46.74       43.81      3.23 o 
  -2   6  15      225.33      212.36      7.08 o 
  -1   6  15        0.00       -0.80      2.15 o 
   0   6  15      347.09      336.99      9.14 o 
   1   6  15     4183.78     4124.92     54.29 o 
   2   6  15       48.85       39.67      3.47 o 
   3   6  15      234.75      243.53      6.95 o 
   4   6  15        2.83        5.18      2.16 o 
   5   6  15       10.45       11.02      3.48 o 
   6   6  15      354.02      309.36     10.78 o 
   7   6  15      353.17      314.83     13.14 o 
   8   6  15      360.34      380.35     14.79 o 
   9   6  15      262.93      288.23     13.21 o 
  10   6  15        0.41        8.11      4.85 o 
  11   6  15       28.63       23.43      6.58 o 
 -15   7  15       15.33       21.98      4.49 o 
 -14   7  15      587.13      551.03     14.92 o 
 -13   7  15      193.17      177.82      9.45 o 
 -12   7  15       23.63       19.57      3.71 o 
 -11   7  15       17.08       15.47      3.56 o 
 -10   7  15       80.35       69.69      5.33 o 
  -9   7  15       33.36       28.00      3.20 o 
  -8   7  15       13.00       17.55      2.78 o 
  -7   7  15       23.03       28.60      3.08 o 
  -6   7  15       35.34       28.46      5.12 o 
  -5   7  15      229.60      220.40      6.45 o 
  -4   7  15        4.76        3.86      1.85 o 
  -3   7  15       45.44       48.63      3.29 o 
  -2   7  15       54.85       49.23      4.12 o 
  -1   7  15      768.21      784.46     16.16 o 
   0   7  15     1393.82     1395.85     24.72 o 
   1   7  15      602.24      600.60     12.03 o 
   2   7  15       56.97       43.96      3.61 o 
   3   7  15       66.32       66.14      4.25 o 
   4   7  15        2.17        2.48      2.14 o 
   5   7  15      335.51      316.36      8.64 o 
   6   7  15       22.55       12.94      3.95 o 
   7   7  15        4.55        6.21      4.26 o 
   8   7  15      161.31      173.31     11.25 o 
   9   7  15       53.50       75.45      8.09 o 
  10   7  15        1.25       -3.55      4.46 o 
 -15   8  15        0.00        4.86      4.22 o 
 -14   8  15      104.42      106.15      7.47 o 
 -13   8  15       16.57       24.11      4.30 o 
 -12   8  15      314.92      274.53      9.87 o 
 -11   8  15       85.57       78.55      5.80 o 
 -10   8  15       72.44       67.47      5.34 o 
  -9   8  15      138.64      128.99      6.01 o 
  -8   8  15      401.12      376.23      9.40 o 
  -7   8  15        0.90        1.55      2.08 o 
  -6   8  15       13.34       11.62      2.59 o 
  -5   8  15      154.92      141.74      5.51 o 
  -4   8  15        0.50        0.05      1.82 o 
  -3   8  15        3.23        5.16      2.89 o 
  -2   8  15      202.52      203.52      6.85 o 
  -1   8  15       87.99       94.25      7.30 o 
   0   8  15      394.91      400.21     10.69 o 
   1   8  15      319.85      296.17      9.86 o 
   2   8  15      647.40      649.02     13.01 o 
   3   8  15      423.74      417.96     10.03 o 
   4   8  15       29.26       24.97      3.23 o 
   5   8  15       47.35       41.89      3.93 o 
   6   8  15      281.24      328.99      9.36 o 
   7   8  15       84.64       79.84     11.05 o 
   8   8  15       86.24       91.29      8.68 o 
   9   8  15      306.32      311.98     14.03 o 
  10   8  15      172.92      179.50     12.20 o 
 -14   9  15      154.65      132.86      8.52 o 
 -13   9  15       19.30       15.27      5.29 o 
 -12   9  15       23.35       19.74      4.10 o 
 -11   9  15        0.76       -3.62      2.74 o 
 -10   9  15       65.50       67.81      4.97 o 
  -9   9  15      161.30      158.11      6.52 o 
  -8   9  15      769.27      722.75     14.41 o 
  -7   9  15        5.79       10.88      2.73 o 
  -6   9  15       18.73       28.09      3.28 o 
  -5   9  15      182.97      170.65      6.30 o 
  -4   9  15      255.84      232.16      7.63 o 
  -3   9  15      148.06      142.12      6.35 o 
  -2   9  15        7.99        8.85      3.18 o 
  -1   9  15      270.86      283.07      9.10 o 
   0   9  15        1.18        3.53      3.19 o 
   1   9  15      248.89      257.02      8.71 o 
   2   9  15      338.25      321.84      9.89 o 
   3   9  15      881.78      897.60     17.85 o 
   4   9  15       13.75       12.25      3.73 o 
   5   9  15      344.00      298.90      8.82 o 
   6   9  15      116.52      109.58      6.91 o 
   7   9  15        1.09        6.28      3.05 o 
   8   9  15        5.18       -1.13      4.38 o 
   9   9  15       28.39       26.78      7.99 o 
 -13  10  15        3.04        0.80      3.39 o 
 -12  10  15      412.46      411.10     12.73 o 
 -11  10  15       41.53       45.13      5.21 o 
 -10  10  15       26.71       25.86      3.75 o 
  -9  10  15        6.72        7.18      3.22 o 
  -8  10  15       11.55        6.70      2.82 o 
  -7  10  15       30.34       20.86      3.25 o 
  -6  10  15        2.91       -0.68      2.25 o 
  -5  10  15       72.45       80.82      5.84 o 
  -4  10  15        1.71       -0.41      3.91 o 
  -3  10  15       10.29        8.62      2.81 o 
  -2  10  15      193.63      185.45      8.05 o 
  -1  10  15      160.19      162.27      7.47 o 
   0  10  15      211.58      171.12      8.16 o 
   1  10  15      647.49      642.17     17.04 o 
   2  10  15      161.60      156.02      7.42 o 
   3  10  15       76.41       67.39      5.44 o 
   4  10  15      583.10      595.79     14.34 o 
   5  10  15      222.83      212.14      7.67 o 
   6  10  15       33.58       46.27      4.44 o 
   7  10  15      266.52      295.41     18.42 o 
   8  10  15      122.28      131.34      7.62 o 
 -12  11  15        0.40        1.93      3.57 o 
 -11  11  15       55.45       49.89      5.49 o 
 -10  11  15      110.35      101.83      6.18 o 
  -9  11  15        0.19       -0.04      2.45 o 
  -8  11  15      148.85      134.26      6.77 o 
  -7  11  15       78.95       86.09      5.59 o 
  -6  11  15       65.93       88.34      6.31 o 
  -5  11  15      120.30      106.19      6.83 o 
  -4  11  15       13.56        8.82      3.17 o 
  -3  11  15        6.38        5.28      2.59 o 
  -2  11  15      209.02      201.22      7.62 o 
  -1  11  15       13.74       10.84      4.36 o 
   0  11  15       82.29       72.21      5.69 o 
   1  11  15       46.02       47.51      4.83 o 
   2  11  15        5.32        4.99      2.98 o 
   3  11  15       32.63       24.57      4.07 o 
   4  11  15      134.74      136.71      6.76 o 
   5  11  15      356.57      323.74      9.73 o 
   6  11  15        0.39        3.29      3.18 o 
   7  11  15       69.48       70.16      6.03 o 
 -11  12  15        8.30        8.33      3.31 o 
 -10  12  15       25.32       18.74      3.55 o 
  -9  12  15        2.38        8.20      3.20 o 
  -8  12  15       33.21       28.96      3.90 o 
  -7  12  15      194.67      191.19      8.89 o 
  -6  12  15      131.53      142.46      8.11 o 
  -5  12  15       13.23       14.84      3.82 o 
  -4  12  15       11.41       10.34      3.22 o 
  -3  12  15        8.64        1.15      3.27 o 
  -2  12  15      302.63      286.21      9.25 o 
  -1  12  15       62.08       42.06      4.51 o 
   0  12  15       54.07       50.30      5.17 o 
   1  12  15      356.84      401.84     13.12 o 
   2  12  15      210.12      171.37      8.85 o 
   3  12  15      188.83      159.66      8.88 o 
   4  12  15      155.28      137.53      7.74 o 
   5  12  15      103.82       96.94      6.45 o 
   6  12  15       31.63       28.04      7.68 o 
 -10  13  15        3.18       -1.00      3.36 o 
  -9  13  15       86.59       85.70      7.97 o 
  -8  13  15      400.12      395.23     12.69 o 
  -7  13  15        6.45        8.23      3.83 o 
  -6  13  15       14.03       11.01      3.75 o 
  -5  13  15       38.36       44.58      5.10 o 
  -4  13  15       92.07       93.26      6.87 o 
  -3  13  15       20.82       13.28      3.68 o 
  -2  13  15      108.05      115.91      6.90 o 
  -1  13  15       30.60       33.63      4.28 o 
   0  13  15        1.78        2.08      3.71 o 
   1  13  15      212.26      224.76      9.86 o 
   2  13  15      427.06      443.33     13.35 o 
   3  13  15      619.31      661.99     16.84 o 
   4  13  15      122.99      131.38     12.12 o 
   5  13  15        1.08       -3.29      3.72 o 
  -7  14  15       67.60       75.88      9.06 o 
  -6  14  15      307.25      323.18     12.21 o 
  -5  14  15       15.93       19.49      4.41 o 
  -4  14  15        2.02        3.10      3.66 o 
  -3  14  15        0.24       -2.32      2.96 o 
  -2  14  15       76.17       54.23      8.30 o 
  -1  14  15        7.21        7.10      3.52 o 
   0  14  15      323.49      372.74     11.28 o 
   1  14  15       60.57       46.87      6.87 o 
   2  14  15       21.93       23.96      4.61 o 
   3  14  15       62.73       46.29      7.12 o 
  -3  15  15        0.06       -2.84      3.26 o 
  -2  15  15       10.41        7.54      3.70 o 
 -17   0  16        0.00        2.15      6.77 o 
 -16   0  16        0.00        6.35      4.98 o 
 -15   0  16      130.64      138.58      9.43 o 
 -14   0  16      109.87      112.31      8.24 o 
 -13   0  16       44.91       63.03     10.06 o 
 -12   0  16      147.82      136.60      7.90 o 
 -11   0  16       33.64       34.54      4.50 o 
 -10   0  16       17.71       18.97      6.19 o 
  -9   0  16      182.72      184.48     12.86 o 
  -8   0  16       25.82       19.90      3.42 o 
  -7   0  16       18.30        5.20      2.58 o 
  -6   0  16      958.16      810.26     18.01 o 
  -5   0  16      324.88      277.79      8.58 o 
  -4   0  16      355.21      371.80     10.02 o 
  -3   0  16      407.32      395.64      9.32 o 
  -2   0  16      172.53      178.15      4.97 o 
  -1   0  16      363.36      379.52      8.21 o 
   0   0  16        0.79        0.69      3.93 o 
   1   0  16       71.09       73.40      5.81 o 
   2   0  16        6.99        6.69      3.21 o 
   3   0  16      220.75      213.00     10.03 o 
   4   0  16      102.28       90.42      6.84 o 
   5   0  16        3.66        3.34      4.50 o 
   6   0  16      108.82       96.76     15.83 o 
   7   0  16       44.47       47.90      6.79 o 
   8   0  16      105.37      136.43      9.76 o 
   9   0  16       23.65       23.34      5.61 o 
  10   0  16      914.52     1029.93     27.00 o 
  11   0  16     2788.31     3304.32     77.23 o 
 -17   1  16        1.18        4.86      6.33 o 
 -16   1  16       41.08       33.57      3.84 o 
 -15   1  16      183.50      177.48      6.99 o 
 -14   1  16       58.35       61.13      6.35 o 
 -13   1  16       13.02        8.89      2.61 o 
 -12   1  16        3.82        5.46      2.79 o 
 -11   1  16       34.01       33.01      3.18 o 
 -10   1  16        0.68        0.03      1.78 o 
  -9   1  16        9.16        5.96      1.95 o 
  -8   1  16      164.23      156.12      5.43 o 
  -7   1  16       48.10       46.47      3.12 o 
  -6   1  16       35.57       25.41      2.41 o 
  -5   1  16        8.75        2.95      1.55 o 
  -4   1  16       36.53       29.41      2.63 o 
  -3   1  16       32.33       37.76      2.07 o 
  -2   1  16        0.00       -0.52      1.15 o 
  -1   1  16       63.04       65.77      2.86 o 
   0   1  16       29.65       34.16      3.01 o 
   1   1  16      381.59      322.37      9.10 o 
   2   1  16       80.40       86.74      4.55 o 
   3   1  16        4.50        3.34      1.46 o 
   4   1  16       17.80       13.76      3.00 o 
   5   1  16        1.18        0.33      2.91 o 
   6   1  16      294.37      279.19      9.17 o 
   7   1  16       32.11       34.27      4.28 o 
   8   1  16        8.18       12.60      3.63 o 
   9   1  16        6.25        7.12      3.21 o 
  10   1  16        6.67        8.90      3.66 o 
  11   1  16      128.85      136.92      7.79 o 
 -16   2  16       26.92       31.49      3.82 o 
 -15   2  16       58.29       60.06      4.59 o 
 -14   2  16       30.36       38.42      3.85 o 
 -13   2  16       32.83       33.99      3.51 o 
 -12   2  16       97.64       91.82      4.94 o 
 -11   2  16       63.98       61.35      3.97 o 
 -10   2  16        1.95        0.43      1.90 o 
  -9   2  16       24.01       30.02      3.82 o 
  -8   2  16      152.92      158.19      5.11 o 
  -7   2  16      236.83      268.55      8.35 o 
  -6   2  16      526.46      478.48      8.86 o 
  -5   2  16       88.42       91.05      3.65 o 
  -4   2  16       76.62       78.45      3.00 o 
  -3   2  16        4.06        4.06      1.35 o 
  -2   2  16      258.56      263.85      4.76 o 
  -1   2  16        0.37        2.94      1.39 o 
   0   2  16      304.55      323.50      7.62 o 
   1   2  16       74.81       71.68      3.82 o 
   2   2  16      146.63      147.30      6.42 o 
   3   2  16       53.73       52.91      3.54 o 
   4   2  16        0.05        1.03      2.26 o 
   5   2  16      146.88      146.50      6.28 o 
   6   2  16        8.71        2.99      2.96 o 
   7   2  16      134.14      142.59      7.27 o 
   8   2  16       22.86       26.44      4.21 o 
   9   2  16       19.92       24.59      5.37 o 
  10   2  16      136.62      148.66      8.29 o 
  11   2  16        0.35        1.52      4.41 o 
 -16   3  16       16.80       12.33      4.50 o 
 -15   3  16        0.00        3.45      2.57 o 
 -14   3  16      711.94      747.18     15.31 o 
 -13   3  16       89.23      116.29      6.09 o 
 -12   3  16      136.39      138.14      7.07 o 
 -11   3  16       43.96       35.09      3.34 o 
 -10   3  16      100.47       92.94      4.53 o 
  -9   3  16       66.50       59.15      3.80 o 
  -8   3  16      155.80      159.89      8.69 o 
  -7   3  16      722.29      697.25     11.75 o 
  -6   3  16       13.49       13.38      2.04 o 
  -5   3  16       31.59       26.78      2.24 o 
  -4   3  16      698.11      652.95      9.43 o 
  -3   3  16      404.36      399.40      7.12 o 
  -2   3  16      178.57      169.19      3.97 o 
  -1   3  16       12.74       11.42      1.50 o 
   0   3  16     1224.72     1204.68     14.75 o 
   1   3  16       74.28       74.30      2.39 o 
   2   3  16      231.22      227.40      4.33 o 
   3   3  16       68.54       67.12      4.01 o 
   4   3  16        0.23        1.71      2.41 o 
   5   3  16      296.44      292.32      8.72 o 
   6   3  16      238.95      231.20      9.08 o 
   7   3  16       25.21       32.75      4.74 o 
   8   3  16        4.96        5.86      3.59 o 
   9   3  16       14.09       18.28      5.47 o 
  10   3  16      610.69      699.33     21.63 o 
  11   3  16        0.16       -1.38      4.36 o 
 -16   4  16      147.95      135.15      7.38 o 
 -15   4  16        5.85        2.21      3.55 o 
 -14   4  16      470.73      480.07     11.05 o 
 -13   4  16       28.97       44.99      6.36 o 
 -12   4  16      329.58      312.28      8.43 o 
 -11   4  16        4.06       -0.52      1.97 o 
 -10   4  16       16.85       18.56      2.60 o 
  -9   4  16      858.94      838.39     14.84 o 
  -8   4  16     1048.56     1023.63     25.73 o 
  -7   4  16      183.03      138.11     11.44 o 
  -6   4  16     1362.28     1109.70     24.63 o 
  -5   4  16      172.53      131.52      4.74 o 
  -4   4  16      422.82      432.16      8.58 o 
  -3   4  16       13.98       14.99      2.04 o 
  -2   4  16       52.51       43.89      2.76 o 
  -1   4  16     1800.39     1816.10     29.50 o 
   0   4  16     1973.51     1982.26     25.65 o 
   1   4  16      192.73      193.22      7.11 o 
   2   4  16      139.52      156.25      4.69 o 
   3   4  16       78.29       73.31      4.77 o 
   4   4  16      102.97      100.42      6.27 o 
   5   4  16       32.14       35.98      4.70 o 
   6   4  16      415.71      437.93     15.21 o 
   7   4  16       78.52       91.36      8.35 o 
   8   4  16      288.77      345.60     14.12 o 
   9   4  16      244.93      301.89     13.50 o
[truncated: 69,202 more chars]
